# Supplementary material for: Chitons (Mollusca, Polyplacophora) from Alacranes Reef, Yucatan, Mexico
Source: Zookeys. 2017 Apr 3;(665):1–36. doi: 10.3897/zookeys.665.10476 (PMC5523164; doi:10.3897/zookeys.665.10476)
Supplement: XML Treatment for Ischnochiton erythronotus [file zookeys.665.10476-treatment1.xml]

<!DOCTYPE tp:taxon-treatment
  PUBLIC "-//TaxonX//DTD Taxonomic Treatment Publishing DTD v0 20100105//EN" "tax-treatment-NSO.dtd">
<tp:taxon-treatment xmlns:tp="http://www.plazi.org/taxpub"><tp:treatment-meta><kwd-group><label>Taxon classification</label><kwd><named-content xmlns:xlink="http://www.w3.org/1999/xlink" content-type="kingdom">Animalia</named-content></kwd><kwd><named-content xmlns:xlink="http://www.w3.org/1999/xlink" content-type="order">Chitonida</named-content></kwd><kwd><named-content xmlns:xlink="http://www.w3.org/1999/xlink" content-type="family">Ischnochitonidae</named-content></kwd></kwd-group><mixed-citation publication-type="journal"><person-group><name><surname>Reyes-Gómez</surname><given-names>Adriana</given-names></name><name><surname>Ortigosa</surname><given-names>Deneb</given-names></name><name><surname>Simões</surname><given-names>Nuno</given-names></name></person-group><article-title>Chitons (<tp:taxon-name><tp:taxon-name-part taxon-name-part-type="phylum">Mollusca</tp:taxon-name-part></tp:taxon-name>, <tp:taxon-name><tp:taxon-name-part taxon-name-part-type="class">Polyplacophora</tp:taxon-name-part></tp:taxon-name>) from Alacranes Reef, Yucatan, Mexico</article-title><source>Zookeys</source><day>3</day><month>4</month><year>2017</year><volume>2017</volume><issue>665</issue><fpage>1</fpage><lpage>36</lpage><pub-id pub-id-type="doi">10.3897/zookeys.665.10476</pub-id></mixed-citation></tp:treatment-meta><tp:nomenclature><tp:taxon-name>
              <tp:taxon-name-part taxon-name-part-type="genus" reg="Ischnochiton">Ischnochiton</tp:taxon-name-part>
              <tp:taxon-name-part taxon-name-part-type="species" reg="erythronotus">erythronotus</tp:taxon-name-part>
            </tp:taxon-name><tp:taxon-authority>(C. B. Adams, 1845)</tp:taxon-authority><xref ref-type="fig" rid="F2">Figures 2A–H</xref><xref ref-type="fig" rid="F3">, 3A–G</xref></tp:nomenclature><tp:treatment-sec sec-type="material" id="SECID0ERGAE"><title>Material examined.</title><p>20 specimens; 0.5–16 mm long, 0.3–8.5 mm wide. Laguna Arrecifal Desterrada (CNMO4980), Isla Perez (CNMO4981, CNMO4982, CNMO5002), Cabaña y Playa CONANP (CNMO4983, CNMO4984, CNMO4989, CNMO4998, CNMO5000, CNMO5003, CNMO5004), Cabezas entre Blanca y Pajaros (CNMO4985), Playa Norte (CNMO4986, CNMO4988, CNMO5001), Playa Arrecifal (CNMO4987).</p></tp:treatment-sec><tp:treatment-sec sec-type="description" id="SECID0EWGAE"><title>Description.</title><p>Small-sized chitons, broad oval shape. Color of tegmentum and girdle very variable, mostly creamy, red, purple or light green and mottled with dark brown dots or patches (Figure <xref ref-type="fig" rid="F2">2A–H</xref>). Tegmentum sculptured with irregular concentric riblets and longitudinal narrow ribs. Head valve (Figure <xref ref-type="fig" rid="F3">3A</xref>), semicircular, not notched, sculpturing of irregular concentric ribs, broken into numerous riblets, forming fine radial indicated grooves. Tail valve (Figure <xref ref-type="fig" rid="F3">3B</xref>), wider than long, mucro postmedian, somewhat elevated; antemucronal area with 9–11 narrow, sometimes branched longitudinal narrow ribs; postmucronal area with concentric riblets and nodules, forming 19–23 radial grooves. Intermediate valves (Figure <xref ref-type="fig" rid="F3">3C</xref>), semi-rectangular outlined, side margins rounded and posterior margin from slightly concave to straight; lateral areas somewhat elevated, sculptured as the head valve, with two to three radial grooves; pleural areas with 12–14 longitudinal ribs, which fade towards the jugal area. Articulamentum laterally short; apophyses narrow, subtriangular shaped, jugal sinus wide and smooth (Figure <xref ref-type="fig" rid="F3">3D</xref>), slit formula 8–10/1/7–10. Megalaesthetes surrounded by 7–8 large micraesthetes (Figure <xref ref-type="fig" rid="F3">3E</xref>). Girdle variable in color as tegmentum, with alternating irregular bands of dark and lighter color, dorsally with wide, short scales (Figure <xref ref-type="fig" rid="F3">3F</xref>), with 10–12 wide and flat ribs. Radula (Figure <xref ref-type="fig" rid="F3">3G</xref>), with major lateral teeth tricuspid, the outer cusp is shorter than the others, central tooth very narrow anteriorly wider and spatulated.</p><fig id="F2" position="float" orientation="portrait"><label>Figure 2.</label><caption><p>
                  <italic><tp:taxon-name><tp:taxon-name-part taxon-name-part-type="genus" reg="Ischnochiton">Ischnochiton</tp:taxon-name-part> <tp:taxon-name-part taxon-name-part-type="species" reg="erythronotus">erythronotus</tp:taxon-name-part></tp:taxon-name></italic> (C. B. Adams, 1845), <bold>A–H</bold>: in dorsal view, showing the tegmentum color variability <bold>A</bold> specimen from Laguna Arrecifal Desterrada (CNMO4980, 15.2 mm length) <bold>B</bold> specimen from Isla Perez (CNMO4981, 93.7 mm length) <bold>C</bold> specimen from Cabaña y Playa CONANP (CNMO4983, 11.7 mm length) and <bold>D</bold> (CNMO5003, 12.9 mm length) <bold>E</bold> specimen from Cabezas entre Blanca y Pajaros (CNMO4985, 13.6 mm length) <bold>F</bold> specimen from Playa Norte (CNMO4988, 14.2 mm length) <bold>G</bold> specimen from Playa Arrecifal (CNMO4987, 15.2 mm length length) and <bold>H</bold>, in lateral view. <italic><tp:taxon-name><tp:taxon-name-part taxon-name-part-type="genus" reg="Stenoplax">Stenoplax</tp:taxon-name-part> <tp:taxon-name-part taxon-name-part-type="species" reg="bahamensis">bahamensis</tp:taxon-name-part></tp:taxon-name></italic> Kaas &amp; Van Belle, 1987 <bold>I–M</bold>: in dorsal view, showing the tegmentum color variability <bold>I</bold> specimen from Playa Norte (CNMO4942, CNMO4943, 22.1 mm length) <bold>J</bold> specimen from Pared Arrecifal (CNMO4957, 24.5 mm) <bold>K</bold> Laguna Desterrada (CNMO4974, 23.4 mm length), and <bold>L</bold> and <bold>M</bold>, in dorsal and lateral view (CNMO4974, 22.8 mm length). <italic><tp:taxon-name><tp:taxon-name-part taxon-name-part-type="genus" reg="Calloplax">Calloplax</tp:taxon-name-part> <tp:taxon-name-part taxon-name-part-type="species" reg="janeirensis">janeirensis</tp:taxon-name-part></tp:taxon-name></italic> (Gray, 1828) <bold>N</bold> specimen from Isla Perez (CNMO4994, 12.5 mm length), in dorsal view and <bold>O</bold> (CNMO4990, 13.4 mm length), in lateral view, <abbrev xmlns:xlink="http://www.w3.org/1999/xlink" xlink:title="scale bar" xlink:type="simple">SB</abbrev> = 1 cm.</p></caption><graphic xmlns:xlink="http://www.w3.org/1999/xlink" xlink:href="zookeys-665-001-g002.jpg" position="float" orientation="portrait" xlink:type="simple" id="oo_129790.jpg"/></fig><fig id="F3" position="float" orientation="portrait"><label>Figure 3.</label><caption><p>
                  <italic><tp:taxon-name><tp:taxon-name-part taxon-name-part-type="genus" reg="Ischnochiton">Ischnochiton</tp:taxon-name-part> <tp:taxon-name-part taxon-name-part-type="species" reg="erythronotus">erythronotus</tp:taxon-name-part></tp:taxon-name></italic> (C. B. Adams, 1845). Scanning electron images of a specimen from Laguna Arrecifal Desterrada (CNMO4980, 15.2 mm length); <bold>A</bold> head valve (I) in dorsal view, <abbrev xmlns:xlink="http://www.w3.org/1999/xlink" xlink:title="scale bar" xlink:type="simple">SB</abbrev> = 1 mm. <bold>B</bold> dorsal view of tail valve (VIII), <abbrev xmlns:xlink="http://www.w3.org/1999/xlink" xlink:title="scale bar" xlink:type="simple">SB</abbrev> = 1 mm <bold>C</bold> dorsal view of intermediate valve IV, <abbrev xmlns:xlink="http://www.w3.org/1999/xlink" xlink:title="scale bar" xlink:type="simple">SB</abbrev> = 1 mm <bold>D</bold> ventral view of intermediate valve IV, <abbrev xmlns:xlink="http://www.w3.org/1999/xlink" xlink:title="scale bar" xlink:type="simple">SB</abbrev> = 1 mm <bold>E</bold> detail of aesthete system, white arrows indicating the megalaesthetes, black arrows indicating the micraesthetes of intermediate valve IV, <abbrev xmlns:xlink="http://www.w3.org/1999/xlink" xlink:title="scale bar" xlink:type="simple">SB</abbrev> = 10 μm <bold>F</bold> girdle scales detail, <abbrev xmlns:xlink="http://www.w3.org/1999/xlink" xlink:title="scale bar" xlink:type="simple">SB</abbrev> = 100 μm <bold>G</bold> detail of radular teeth, <abbrev xmlns:xlink="http://www.w3.org/1999/xlink" xlink:title="scale bar" xlink:type="simple">SB</abbrev> = 100 μm.</p></caption><graphic xmlns:xlink="http://www.w3.org/1999/xlink" xlink:href="zookeys-665-001-g003.jpg" position="float" orientation="portrait" xlink:type="simple" id="oo_129791.jpg"/></fig></tp:treatment-sec><tp:treatment-sec sec-type="habitat" id="SECID0ESLAE"><title>Habitat.</title><p>Found in intertidal to shallow subtidal to 12 m depth. Found on dead coral, wood, rock, and sunken turtlegrass, <italic><tp:taxon-name><tp:taxon-name-part taxon-name-part-type="genus" reg="Thalassia">Thalassia</tp:taxon-name-part> <tp:taxon-name-part taxon-name-part-type="species" reg="testudinum">testudinum</tp:taxon-name-part></tp:taxon-name></italic> Banks ex König.</p></tp:treatment-sec><tp:treatment-sec sec-type="remarks" id="SECID0EDMAE"><title>Remarks.</title><p>This species displays a considerable intraspecific variation in color and valve sculpturing; also observed in chitons from Cozumel Island and in Banco Chinchorro reef (in the most southern region of Quintana Roo) (CNMO5558), which was also noted by <xref ref-type="bibr" rid="B15">García-Ríos (2003)</xref> for specimens from Puerto Rico and <xref ref-type="bibr" rid="B10">Ferreira (1978a)</xref> for Jamaica specimens. This variability was found in both, the juvenile and adult chitons morphology. In general, specimens reaching a length from 8–12.1 mm showed more regular and less broken ribs, whereas animals between 13.5–16 mm length developed branched ribs, particularly in pleural areas, and occasionally showed nodule formations on the head and the postmucronal area of the tail valve. This is the most common and abundant chiton species in the <abbrev xmlns:xlink="http://www.w3.org/1999/xlink" xlink:title="Parque Nacional Arrecife Alacranes" id="ABBRID0ERMAE" xlink:type="simple">PNAA</abbrev>.</p></tp:treatment-sec><ref-list><ref id="B15"><mixed-citation xmlns:xlink="http://www.w3.org/1999/xlink" xlink:type="simple">
          <person-group><name name-style="western"><surname>García-Ríos</surname><given-names>CI</given-names></name></person-group> (<year>2003</year>) <source>Los Quitones de Puerto Rico.</source> <publisher-name>Editorial Isla Negra</publisher-name>, <publisher-loc>San Juan Puerto Rico</publisher-loc>, <size units="page">209 pp</size>.</mixed-citation></ref><ref id="B10"><mixed-citation xmlns:xlink="http://www.w3.org/1999/xlink" xlink:type="simple">
          <person-group><name name-style="western"><surname>Ferreira</surname><given-names>JA</given-names></name></person-group> (<year>1978a</year>) <article-title>The <tp:taxon-name><tp:taxon-name-part taxon-name-part-type="genus">Chiton</tp:taxon-name-part></tp:taxon-name> species described by C.B Adams, 1845 from Jamaica.</article-title> <source>Bulletin of Marine Science</source> <volume>28</volume>: <fpage>81</fpage>–<lpage>91</lpage>.</mixed-citation></ref></ref-list></tp:taxon-treatment>
