# Supplementary material for: Chitons (Mollusca, Polyplacophora) from Alacranes Reef, Yucatan, Mexico
Source: Zookeys. 2017 Apr 3;(665):1–36. doi: 10.3897/zookeys.665.10476 (PMC5523164; doi:10.3897/zookeys.665.10476)
Supplement: XML Treatment for Stenoplax bahamensis [file zookeys.665.10476-treatment2.xml]

<!DOCTYPE tp:taxon-treatment
  PUBLIC "-//TaxonX//DTD Taxonomic Treatment Publishing DTD v0 20100105//EN" "tax-treatment-NSO.dtd">
<tp:taxon-treatment xmlns:tp="http://www.plazi.org/taxpub"><tp:treatment-meta><kwd-group><label>Taxon classification</label><kwd><named-content xmlns:xlink="http://www.w3.org/1999/xlink" content-type="kingdom">Animalia</named-content></kwd><kwd><named-content xmlns:xlink="http://www.w3.org/1999/xlink" content-type="order">Chitonida</named-content></kwd><kwd><named-content xmlns:xlink="http://www.w3.org/1999/xlink" content-type="family">Ischnochitonidae</named-content></kwd></kwd-group><mixed-citation publication-type="journal"><person-group><name><surname>Reyes-Gómez</surname><given-names>Adriana</given-names></name><name><surname>Ortigosa</surname><given-names>Deneb</given-names></name><name><surname>Simões</surname><given-names>Nuno</given-names></name></person-group><article-title>Chitons (<tp:taxon-name><tp:taxon-name-part taxon-name-part-type="phylum">Mollusca</tp:taxon-name-part></tp:taxon-name>, <tp:taxon-name><tp:taxon-name-part taxon-name-part-type="class">Polyplacophora</tp:taxon-name-part></tp:taxon-name>) from Alacranes Reef, Yucatan, Mexico</article-title><source>Zookeys</source><day>3</day><month>4</month><year>2017</year><volume>2017</volume><issue>665</issue><fpage>1</fpage><lpage>36</lpage><pub-id pub-id-type="doi">10.3897/zookeys.665.10476</pub-id></mixed-citation></tp:treatment-meta><tp:nomenclature><tp:taxon-name>
              <tp:taxon-name-part taxon-name-part-type="genus" reg="Stenoplax">Stenoplax</tp:taxon-name-part>
              <tp:taxon-name-part taxon-name-part-type="species" reg="bahamensis">bahamensis</tp:taxon-name-part>
            </tp:taxon-name><tp:taxon-authority>Kaas &amp; Van Belle, 1987</tp:taxon-authority><xref ref-type="fig" rid="F2">Figures 2I–M</xref><xref ref-type="fig" rid="F4">, 4A–H</xref></tp:nomenclature><tp:treatment-sec sec-type="material" id="SECID0EPOAE"><title>Material examined.</title><p>15 specimens; 11–25.4 mm long, 3–8.1 mm wide. Playa Norte (CNMO4942, CNMO4956, CNMO4973, CNMO4976), Isla Perez (CNMO4943, CNMO4944, CNMO4977), Pared Arrecifal (CNMO4957), Blanca y Pajaros (CNMO4961), Laguna Desterrada (CNMO4974, CNMO4975), Laguna Arrecifal (CNMO4978).</p></tp:treatment-sec><tp:treatment-sec sec-type="description" id="SECID0EUOAE"><title>Description.</title><p>Medium-sized, elongate-oval chitons, around three times longer than wide. Color of tegmentum variable, mostly cream, dark and lighter green, light brown, with scattered dark brown spots (Figure <xref ref-type="fig" rid="F2">2I–M</xref>). Tegmentum with nodulose ribs, arranged concentric to the apex. Head valve (Figure <xref ref-type="fig" rid="F4">4A</xref>), semi-circular, slightly notched; sculpturing with nodulose ribs, break into numerous and regular nodules, particularly to the periphery. Tail valve (Figure <xref ref-type="fig" rid="F4">4B</xref>), with elevated postmedian mucro; postmucronal area sculptured as head valve, antemucronal area with 37–42 nodulose ribs. Intermediate valves (Figure <xref ref-type="fig" rid="F4">4C</xref>), with side margins somewhat rounded; lateral areas elevated, with 14–18 concentric nodulose ribs; pleural areas with 16–19 longitudinal ribs; the ribs next to lateral areas developed few small irregular to rounded lobules or pustules. Articulamentum slightly light blue; apophyses narrow and long twice as wide, wing shaped: jugal laminae smooth and wide (Figure <xref ref-type="fig" rid="F4">4D</xref>); slit formula 9–13/1/9–13. The ribs next to the postmucronal region tend to form more lobule or pustule like formations than intermediate valves (Figure <xref ref-type="fig" rid="F4">4E</xref>). Megalaesthetes small and surrounded by 4–6 smaller micraesthetes (Figure <xref ref-type="fig" rid="F4">4F</xref>). Girdle covered with tiny scales (Figure <xref ref-type="fig" rid="F4">4G</xref>), each with 11–13 wide, somewhat flat ribs on its surface. Radula (Figure <xref ref-type="fig" rid="F4">4H</xref>), with tricuspid major lateral tooth, cusps pointed and rather irregular in shape and length, the central and minor lateral teeth about the same length and as narrow and short spatulated shaped.</p><fig id="F4" position="float" orientation="portrait"><label>Figure 4.</label><caption><p>
                  <italic><tp:taxon-name><tp:taxon-name-part taxon-name-part-type="genus" reg="Stenoplax">Stenoplax</tp:taxon-name-part> <tp:taxon-name-part taxon-name-part-type="species" reg="bahamensis">bahamensis</tp:taxon-name-part></tp:taxon-name></italic> Kaas &amp; Van Belle, 1987. Scanning electron images of specimen from Playa Norte (CNMO4973, 23.6 mm length). <bold>A</bold> head valve (I) in dorsal view, <abbrev xmlns:xlink="http://www.w3.org/1999/xlink" xlink:title="scale bar" xlink:type="simple">SB</abbrev> = 1 mm <bold>B</bold> dorsal view of the tail valve (VIII), <abbrev xmlns:xlink="http://www.w3.org/1999/xlink" xlink:title="scale bar" xlink:type="simple">SB</abbrev> = 1 mm <bold>C</bold> dorsal view of intermediate valve IV, <abbrev xmlns:xlink="http://www.w3.org/1999/xlink" xlink:title="scale bar" xlink:type="simple">SB</abbrev> = 1 mm <bold>D</bold> ventral view of intermediate valve IV, <abbrev xmlns:xlink="http://www.w3.org/1999/xlink" xlink:title="scale bar" xlink:type="simple">SB</abbrev> = 1 mm <bold>E</bold> detail of intermediate valve IV, showing the adjacent sculpturing of the lateral and central areas, <abbrev xmlns:xlink="http://www.w3.org/1999/xlink" xlink:title="scale bar" xlink:type="simple">SB</abbrev> = 1 mm. <bold>F</bold> aesthetes detail of valve IV, <abbrev xmlns:xlink="http://www.w3.org/1999/xlink" xlink:title="scale bar" xlink:type="simple">SB</abbrev> = 100 μm <bold>G</bold> girdle scales detail, <abbrev xmlns:xlink="http://www.w3.org/1999/xlink" xlink:title="scale bar" xlink:type="simple">SB</abbrev> = 50 μm <bold>H</bold> detail of radular teeth, <abbrev xmlns:xlink="http://www.w3.org/1999/xlink" xlink:title="scale bar" xlink:type="simple">SB</abbrev> = 150 μm.</p></caption><graphic xmlns:xlink="http://www.w3.org/1999/xlink" xlink:href="zookeys-665-001-g004.jpg" position="float" orientation="portrait" xlink:type="simple" id="oo_129792.jpg"/></fig></tp:treatment-sec><tp:treatment-sec sec-type="habitat" id="SECID0EGRAE"><title>Habitat.</title><p>Found in intertidal to shallow subtidal to 12 m depth, on sunken wood, rock and turtlegrass, <italic><tp:taxon-name><tp:taxon-name-part taxon-name-part-type="genus" reg="Thalassia">T.</tp:taxon-name-part> <tp:taxon-name-part taxon-name-part-type="species" reg="testudinum">testudinum</tp:taxon-name-part></tp:taxon-name></italic>.</p></tp:treatment-sec><tp:treatment-sec sec-type="remarks" id="SECID0EXRAE"><title>Remarks.</title><p>According to <xref ref-type="bibr" rid="B1">Arce and García-Ríos (2015)</xref>, the sculpturing of small adults of <italic><tp:taxon-name><tp:taxon-name-part taxon-name-part-type="genus" reg="Stenoplax">S.</tp:taxon-name-part> <tp:taxon-name-part taxon-name-part-type="species" reg="floridana">floridana</tp:taxon-name-part></tp:taxon-name></italic> (18.6 mm) is very similar to <italic><tp:taxon-name><tp:taxon-name-part taxon-name-part-type="genus" reg="Stenoplax">S.</tp:taxon-name-part> <tp:taxon-name-part taxon-name-part-type="species" reg="bahamensis">bahamensis</tp:taxon-name-part></tp:taxon-name></italic> adults (31.8 mm), with somewhat continuous ribs in lateral areas. And the juvenile forms of both species (9.6 and 8.6 mm respectively) are almost identical, making their identification quite difficult.</p><p>
              <abbrev xmlns:xlink="http://www.w3.org/1999/xlink" xlink:title="Parque Nacional Arrecife Alacranes" id="ABBRID0EZSAE" xlink:type="simple">PNAA</abbrev> <italic><tp:taxon-name><tp:taxon-name-part taxon-name-part-type="genus" reg="Stenoplax">S.</tp:taxon-name-part> <tp:taxon-name-part taxon-name-part-type="species" reg="bahamensis">bahamensis</tp:taxon-name-part></tp:taxon-name></italic> juveniles (ranging from 11–14.2 mm length), showed continuous ribs in lateral and central areas, with few granular formations next to the diagonal ridge; and our comparison with <italic><tp:taxon-name><tp:taxon-name-part taxon-name-part-type="genus" reg="Stenoplax">S.</tp:taxon-name-part> <tp:taxon-name-part taxon-name-part-type="species" reg="floridana">floridana</tp:taxon-name-part></tp:taxon-name></italic> was limited to one adult specimen.</p><p>Our observations of adult specimens agree with previous authors (<xref ref-type="bibr" rid="B4">Bullock 1985</xref>, <xref ref-type="bibr" rid="B22">Kaas and Van Belle 1987</xref>), that distinguish <italic><tp:taxon-name><tp:taxon-name-part taxon-name-part-type="genus" reg="Stenoplax">S.</tp:taxon-name-part> <tp:taxon-name-part taxon-name-part-type="species" reg="bahamensis">bahamensis</tp:taxon-name-part></tp:taxon-name></italic> from <italic><tp:taxon-name><tp:taxon-name-part taxon-name-part-type="genus" reg="Stenoplax">S.</tp:taxon-name-part> <tp:taxon-name-part taxon-name-part-type="species" reg="floridana">floridana</tp:taxon-name-part></tp:taxon-name></italic> by the absence of inconspicuous pustule formation next to the lateral area (Figure <xref ref-type="fig" rid="F4">4E</xref>). Examination of <italic><tp:taxon-name><tp:taxon-name-part taxon-name-part-type="genus" reg="Stenoplax">S.</tp:taxon-name-part> <tp:taxon-name-part taxon-name-part-type="species" reg="floridana">floridana</tp:taxon-name-part></tp:taxon-name></italic> (26.7 × 9.2mm) (CNMO5557) from Banco Chinchorro, Quintana Roo (Figure <xref ref-type="fig" rid="F14">14E–G</xref>), revealed central areas with granulate ribs, and lateral areas raised higher, with strong tuberculated discontinuous ribs, also present in head valve and postmucronal area of tail valve, whereas <italic><tp:taxon-name><tp:taxon-name-part taxon-name-part-type="genus" reg="Stenoplax">S.</tp:taxon-name-part> <tp:taxon-name-part taxon-name-part-type="species" reg="bahamensis">bahamensis</tp:taxon-name-part></tp:taxon-name></italic> develops lower lateral areas with more continuous ribs.</p><p>
              <xref ref-type="bibr" rid="B4">Bullock (1985)</xref> contributed on the knowledge of Caribbean <italic><tp:taxon-name><tp:taxon-name-part taxon-name-part-type="genus" reg="Stenoplax">Stenoplax</tp:taxon-name-part></tp:taxon-name></italic> s.s. species. He presented an exhaustive review of species aesthete density, major lateral tooth outline and sculpturing morphology. Based on his observations, he grouped <italic><tp:taxon-name><tp:taxon-name-part taxon-name-part-type="genus" reg="Stenoplax">S.</tp:taxon-name-part> <tp:taxon-name-part taxon-name-part-type="species" reg="bahamensis">bahamensis</tp:taxon-name-part></tp:taxon-name></italic> and <italic><tp:taxon-name><tp:taxon-name-part taxon-name-part-type="genus" reg="Stenoplax">S.</tp:taxon-name-part> <tp:taxon-name-part taxon-name-part-type="species" reg="floridana">floridana</tp:taxon-name-part></tp:taxon-name></italic> in a single lineage, defined on the reduced rib width, fewer aesthetes and elongate denticle cap. In addition to the examination, he also included the basal spot of the major lateral tooth, and an outline of the denticle cap, which according to him was distinctive, and useful as taxonomic character to distinguish among other chiton species. However, the differentiation of <italic><tp:taxon-name><tp:taxon-name-part taxon-name-part-type="genus" reg="Stenoplax">Stenoplax</tp:taxon-name-part></tp:taxon-name></italic> Caribbean species we have used here relies more on adult sculpturing differences (on how broken the ribs can appear, and if there is pustule development (Figure <xref ref-type="fig" rid="F14">14G</xref>) in the diagonal ridge of intermediate valves).</p></tp:treatment-sec><tp:treatment-sec><!--Section generated to contain objects referenced in tp:taxon-treatment.--><fig id="F2" position="float" orientation="portrait"><label>Figure 2.</label><caption><p>
                  <italic><tp:taxon-name><tp:taxon-name-part taxon-name-part-type="genus" reg="Ischnochiton">Ischnochiton</tp:taxon-name-part> <tp:taxon-name-part taxon-name-part-type="species" reg="erythronotus">erythronotus</tp:taxon-name-part></tp:taxon-name></italic> (C. B. Adams, 1845), <bold>A–H</bold>: in dorsal view, showing the tegmentum color variability <bold>A</bold> specimen from Laguna Arrecifal Desterrada (CNMO4980, 15.2 mm length) <bold>B</bold> specimen from Isla Perez (CNMO4981, 93.7 mm length) <bold>C</bold> specimen from Cabaña y Playa CONANP (CNMO4983, 11.7 mm length) and <bold>D</bold> (CNMO5003, 12.9 mm length) <bold>E</bold> specimen from Cabezas entre Blanca y Pajaros (CNMO4985, 13.6 mm length) <bold>F</bold> specimen from Playa Norte (CNMO4988, 14.2 mm length) <bold>G</bold> specimen from Playa Arrecifal (CNMO4987, 15.2 mm length length) and <bold>H</bold>, in lateral view. <italic><tp:taxon-name><tp:taxon-name-part taxon-name-part-type="genus" reg="Stenoplax">Stenoplax</tp:taxon-name-part> <tp:taxon-name-part taxon-name-part-type="species" reg="bahamensis">bahamensis</tp:taxon-name-part></tp:taxon-name></italic> Kaas &amp; Van Belle, 1987 <bold>I–M</bold>: in dorsal view, showing the tegmentum color variability <bold>I</bold> specimen from Playa Norte (CNMO4942, CNMO4943, 22.1 mm length) <bold>J</bold> specimen from Pared Arrecifal (CNMO4957, 24.5 mm) <bold>K</bold> Laguna Desterrada (CNMO4974, 23.4 mm length), and <bold>L</bold> and <bold>M</bold>, in dorsal and lateral view (CNMO4974, 22.8 mm length). <italic><tp:taxon-name><tp:taxon-name-part taxon-name-part-type="genus" reg="Calloplax">Calloplax</tp:taxon-name-part> <tp:taxon-name-part taxon-name-part-type="species" reg="janeirensis">janeirensis</tp:taxon-name-part></tp:taxon-name></italic> (Gray, 1828) <bold>N</bold> specimen from Isla Perez (CNMO4994, 12.5 mm length), in dorsal view and <bold>O</bold> (CNMO4990, 13.4 mm length), in lateral view, <abbrev xmlns:xlink="http://www.w3.org/1999/xlink" xlink:title="scale bar" xlink:type="simple">SB</abbrev> = 1 cm.</p></caption><graphic xmlns:xlink="http://www.w3.org/1999/xlink" xlink:href="zookeys-665-001-g002.jpg" position="float" orientation="portrait" xlink:type="simple" id="oo_129790.jpg"/></fig><fig id="F14" position="float" orientation="portrait"><label>Figure 14.</label><caption><p>
                  <italic><tp:taxon-name><tp:taxon-name-part taxon-name-part-type="genus" reg="Acanthochitona">Acanthochitona</tp:taxon-name-part> <tp:taxon-name-part taxon-name-part-type="species" reg="zebra">zebra</tp:taxon-name-part></tp:taxon-name></italic> Lyons, 1988, <bold>A</bold> holotype (USNM859319), from Silver Cove Canal Freeport, Grand Bahama Island, specimen of 15 mm length; A1, in lateral view; A2, in dorsal view, <abbrev xmlns:xlink="http://www.w3.org/1999/xlink" xlink:title="scale bar" xlink:type="simple">SB</abbrev> = 10 mm. <italic><tp:taxon-name><tp:taxon-name-part taxon-name-part-type="genus" reg="Lepidochitona">Lepidochitona</tp:taxon-name-part> <tp:taxon-name-part taxon-name-part-type="species" reg="liozonis">liozonis</tp:taxon-name-part></tp:taxon-name></italic> (Dall &amp; Simpson, 1901) <bold>B</bold> holotype (USNM161920), from Culebra Island, Ensenada Honda, Puerto Rico, specimen of 13.5 mm length; B1, curled chiton in dorsal view showing intermediate valves II-IV; B2, curled chiton in dorsal view showing intermediate valves IV-V; B3, curled chiton in dorsal view showing intermediate valves VI-VIII. Disarticulated valves; B4, head valve in dorsal view; B5, head valve in frontal view; B6, head valve in ventral view, <abbrev xmlns:xlink="http://www.w3.org/1999/xlink" xlink:title="scale bar" xlink:type="simple">SB</abbrev> = 5 mm. <italic><tp:taxon-name><tp:taxon-name-part taxon-name-part-type="genus" reg="Calloplax">Calloplax</tp:taxon-name-part> <tp:taxon-name-part taxon-name-part-type="species" reg="janeirensis">janeirensis</tp:taxon-name-part></tp:taxon-name></italic> (Gray, 1828) <bold>C</bold> lectotype (NHMUK 1977041/2), from Brazil Rio de Janeiro, specimen of 16.2 mm length. C1, in lateral view and C2, in dorsal view, <abbrev xmlns:xlink="http://www.w3.org/1999/xlink" xlink:title="scale bar" xlink:type="simple">SB</abbrev> = 15 mm. <italic><tp:taxon-name><tp:taxon-name-part taxon-name-part-type="genus" reg="Tonicia">Tonicia</tp:taxon-name-part> <tp:taxon-name-part taxon-name-part-type="species" reg="schrammi">schrammi</tp:taxon-name-part></tp:taxon-name></italic> (Shuttleworth, 1856) <bold>D</bold> dorsal view of a paralectotype (NMBE19115/5a), from West Indies, Guadeloupe, specimen of 29 mm length, <abbrev xmlns:xlink="http://www.w3.org/1999/xlink" xlink:title="scale bar" xlink:type="simple">SB</abbrev> = 10 mm. <italic><tp:taxon-name><tp:taxon-name-part taxon-name-part-type="genus" reg="Stenoplax">Stenoplax</tp:taxon-name-part> <tp:taxon-name-part taxon-name-part-type="species" reg="floridana">floridana</tp:taxon-name-part></tp:taxon-name></italic> (Pilsbry, 1892), from Banco Chinchorro, Quintana Roo (CNMO5557) <bold>E</bold> specimen of 26.7 mm length, in dorsal view showing intermediate valves III-VII, <abbrev xmlns:xlink="http://www.w3.org/1999/xlink" xlink:title="scale bar" xlink:type="simple">SB</abbrev> = 5 mm <bold>F</bold> same specimen in dorsal view, showing intermediate valves VI-VIII, <abbrev xmlns:xlink="http://www.w3.org/1999/xlink" xlink:title="scale bar" xlink:type="simple">SB</abbrev> = 5 mm <bold>G</bold> detail of intermediate valve IV in dorsal view, showing the pustule formation near the diagonal ridge.</p></caption><graphic xmlns:xlink="http://www.w3.org/1999/xlink" xlink:href="zookeys-665-001-g014.jpg" position="float" orientation="portrait" xlink:type="simple" id="oo_129802.jpg"/></fig></tp:treatment-sec><ref-list><ref id="B1"><mixed-citation xmlns:xlink="http://www.w3.org/1999/xlink" xlink:type="simple">
          <person-group><name name-style="western"><surname>Arce</surname><given-names>N</given-names></name><name name-style="western"><surname>García-Ríos</surname><given-names>CI</given-names></name></person-group> (<year>2015</year>) <article-title>Crecimiento alométrico en valvas de <italic><tp:taxon-name><tp:taxon-name-part taxon-name-part-type="genus">Stenoplax</tp:taxon-name-part></tp:taxon-name></italic> spp</article-title>. <source>Simposio de Flora y Fauna del Caribe</source>. <publisher-name>Departamento de Biología, Universidad de Puerto Rico en Humacao</publisher-name>. <ext-link xlink:type="simple" ext-link-type="doi" xlink:href="10.13140/RG.2.1.3330.8244">https://doi.org/10.13140/RG.2.1.3330.8244</ext-link></mixed-citation></ref><ref id="B4"><mixed-citation xmlns:xlink="http://www.w3.org/1999/xlink" xlink:type="simple">
          <person-group><name name-style="western"><surname>Bullock</surname><given-names>RC</given-names></name></person-group> (<year>1985</year>) <article-title>The <italic><tp:taxon-name><tp:taxon-name-part taxon-name-part-type="genus">Stenoplax</tp:taxon-name-part> <tp:taxon-name-part taxon-name-part-type="species">limaciformis</tp:taxon-name-part></tp:taxon-name></italic> (Sowerby, 1832) Species complex in the New World (<tp:taxon-name><tp:taxon-name-part taxon-name-part-type="phylum">Mollusca</tp:taxon-name-part></tp:taxon-name>: <tp:taxon-name><tp:taxon-name-part taxon-name-part-type="class">Polyplacophora</tp:taxon-name-part></tp:taxon-name>: <tp:taxon-name><tp:taxon-name-part taxon-name-part-type="family">Ischnochitonidae</tp:taxon-name-part></tp:taxon-name>).</article-title> <source>The Veliger</source> <volume>27</volume>: <fpage>291</fpage>–<lpage>307</lpage>.</mixed-citation></ref><ref id="B22"><mixed-citation xmlns:xlink="http://www.w3.org/1999/xlink" xlink:type="simple">
          <person-group><name name-style="western"><surname>Kaas</surname><given-names>P</given-names></name><name name-style="western"><surname>Van Belle</surname><given-names>RA</given-names></name></person-group> (<year>1987</year>) <source>Monograph of Living Chitons (<tp:taxon-name><tp:taxon-name-part taxon-name-part-type="phylum">Mollusca</tp:taxon-name-part></tp:taxon-name>: <tp:taxon-name><tp:taxon-name-part taxon-name-part-type="class">Polyplacophora</tp:taxon-name-part></tp:taxon-name>). Vol 3. Suborder <tp:taxon-name><tp:taxon-name-part taxon-name-part-type="family">Ischnochitonidae</tp:taxon-name-part></tp:taxon-name>. <tp:taxon-name><tp:taxon-name-part taxon-name-part-type="subfamily">Chaetopleurinae</tp:taxon-name-part></tp:taxon-name> and <tp:taxon-name><tp:taxon-name-part taxon-name-part-type="subfamily">Ischnochitoninae</tp:taxon-name-part></tp:taxon-name>. Addition to vols. 1 and 2.</source> <publisher-name>Brill/Backhuys</publisher-name>, <publisher-loc>Leiden</publisher-loc>, <size units="page">302 pp</size>.</mixed-citation></ref></ref-list></tp:taxon-treatment>
