# Supplementary material for: Chitons (Mollusca, Polyplacophora) from Alacranes Reef, Yucatan, Mexico
Source: Zookeys. 2017 Apr 3;(665):1–36. doi: 10.3897/zookeys.665.10476 (PMC5523164; doi:10.3897/zookeys.665.10476)
Supplement: XML Treatment for Calloplax janeirensis [file zookeys.665.10476-treatment3.xml]

<!DOCTYPE tp:taxon-treatment
  PUBLIC "-//TaxonX//DTD Taxonomic Treatment Publishing DTD v0 20100105//EN" "tax-treatment-NSO.dtd">
<tp:taxon-treatment xmlns:tp="http://www.plazi.org/taxpub"><tp:treatment-meta><kwd-group><label>Taxon classification</label><kwd><named-content xmlns:xlink="http://www.w3.org/1999/xlink" content-type="kingdom">Animalia</named-content></kwd><kwd><named-content xmlns:xlink="http://www.w3.org/1999/xlink" content-type="order">Chitonida</named-content></kwd><kwd><named-content xmlns:xlink="http://www.w3.org/1999/xlink" content-type="family">Callistoplacidae</named-content></kwd></kwd-group><mixed-citation publication-type="journal"><person-group><name><surname>Reyes-Gómez</surname><given-names>Adriana</given-names></name><name><surname>Ortigosa</surname><given-names>Deneb</given-names></name><name><surname>Simões</surname><given-names>Nuno</given-names></name></person-group><article-title>Chitons (<tp:taxon-name><tp:taxon-name-part taxon-name-part-type="phylum">Mollusca</tp:taxon-name-part></tp:taxon-name>, <tp:taxon-name><tp:taxon-name-part taxon-name-part-type="class">Polyplacophora</tp:taxon-name-part></tp:taxon-name>) from Alacranes Reef, Yucatan, Mexico</article-title><source>Zookeys</source><day>3</day><month>4</month><year>2017</year><volume>2017</volume><issue>665</issue><fpage>1</fpage><lpage>36</lpage><pub-id pub-id-type="doi">10.3897/zookeys.665.10476</pub-id></mixed-citation></tp:treatment-meta><tp:nomenclature><tp:taxon-name>
              <tp:taxon-name-part taxon-name-part-type="genus" reg="Calloplax">Calloplax</tp:taxon-name-part>
              <tp:taxon-name-part taxon-name-part-type="species" reg="janeirensis">janeirensis</tp:taxon-name-part>
            </tp:taxon-name><tp:taxon-authority>(Gray, 1828)</tp:taxon-authority><xref ref-type="fig" rid="F2">Figures 2N–O</xref><xref ref-type="fig" rid="F5">, 5A–H</xref></tp:nomenclature><tp:treatment-sec sec-type="material" id="SECID0E5YAE"><title>Material examined.</title><p>Four specimens; 9–15.2 mm long, 4.9–7.1 mm wide. Isla Perez (CNMO4981, CNMO4990, CNMO4994).</p></tp:treatment-sec><tp:treatment-sec sec-type="description" id="SECID0EDZAE"><title>Description.</title><p>Medium-sized chitons with elongate body shape. Color yellow, creamy, or light brown (Figure <xref ref-type="fig" rid="F2">2N–O</xref>). Tegmentum strongly sculptured with large, raised coalesced pustules. Head valve (Figure <xref ref-type="fig" rid="F5">5A</xref>), semi-circular, with large lobulose pustules, arranged in 8–10 radiating, bifurcated rows, uplifted notch. Tail valve (Figure <xref ref-type="fig" rid="F5">5B</xref>), wider than long; mucro postmedian, not elevated and pointed; antemucronal area with 17–19 longitudinal, pustulose ribs, the pustules on the jugal area are less coalesced and arranged longitudinally; postmucronal area with 8–9 coarsely pustulose radial ribs. Intermediate valves (Figure <xref ref-type="fig" rid="F5">5C</xref>), semi-rectangular shaped, posterior margin almost straight; lateral areas heavily elevated with 2–3 coarsely pustulose bifurcate ribs; the rib adjacent to central area usually raised more than those near the posterior margin; central areas narrower than combined lateral areas, wider near its center; pleural areas with 7–8 longitudinal ribs, which can develop sub-riblets; 5–7 pustulose ribs in jugal areas, which fade toward the apex. White to slightly blue articulamentum; apophyses and insertion plates short and wide (Figure <xref ref-type="fig" rid="F5">5D</xref>); slit formula 7–9/1/8–10. Pustules bear large megalaesthetes and between them, the micraesthetes appear somewhat scattered (Figure <xref ref-type="fig" rid="F5">5E</xref>). Girdle colored in alternating irregular bands of green, cream and yellow; covered with small and medium strong ribbed scales, and hyaline long needles (Figure <xref ref-type="fig" rid="F5">5F</xref>), the scales are somewhat wider than longer, its apical end develop a flattened pit (Figure <xref ref-type="fig" rid="F5">5G</xref>), and between the scales occur single curve spicules, scattered with no apparent order. Radula (Figure <xref ref-type="fig" rid="F5">5H</xref>) with major lateral tooth tridentate, with broad and wide cusps; central tooth spatulate in shape, its distal end bending outwards and longer than minor lateral teeth.</p><fig id="F5" position="float" orientation="portrait"><label>Figure 5.</label><caption><p>
                  <italic><tp:taxon-name><tp:taxon-name-part taxon-name-part-type="genus" reg="Calloplax">Calloplax</tp:taxon-name-part> <tp:taxon-name-part taxon-name-part-type="species" reg="janeirensis">janeirensis</tp:taxon-name-part></tp:taxon-name></italic> (Gray, 1828). Scanning electron images of a specimen from Isla Perez (CNMO4981, 13.9 mm length). <bold>A</bold> dorsal view of head valve (I), <abbrev xmlns:xlink="http://www.w3.org/1999/xlink" xlink:title="scale bar" xlink:type="simple">SB</abbrev> = 1 mm <bold>B</bold> dorsal view of tail valve (VIII), <abbrev xmlns:xlink="http://www.w3.org/1999/xlink" xlink:title="scale bar" xlink:type="simple">SB</abbrev> = 1 mm <bold>C</bold> dorsal view of intermediate valve IV, <abbrev xmlns:xlink="http://www.w3.org/1999/xlink" xlink:title="scale bar" xlink:type="simple">SB</abbrev> = 1 mm <bold>D</bold> ventral view of intermediate valve IV, <abbrev xmlns:xlink="http://www.w3.org/1999/xlink" xlink:title="scale bar" xlink:type="simple">SB</abbrev> = 1 mm <bold>E</bold> pustule detail with aesthetes, <abbrev xmlns:xlink="http://www.w3.org/1999/xlink" xlink:title="scale bar" xlink:type="simple">SB</abbrev> = 10 μm <bold>F</bold> girdle scales and hyaline needles, <abbrev xmlns:xlink="http://www.w3.org/1999/xlink" xlink:title="scale bar" xlink:type="simple">SB</abbrev> = 100 μm <bold>G</bold> detail of girdle spicules, <abbrev xmlns:xlink="http://www.w3.org/1999/xlink" xlink:title="scale bar" xlink:type="simple">SB</abbrev> = 50 μm <bold>H</bold> detail of radular teeth, <abbrev xmlns:xlink="http://www.w3.org/1999/xlink" xlink:title="scale bar" xlink:type="simple">SB</abbrev> = 100 μm.</p></caption><graphic xmlns:xlink="http://www.w3.org/1999/xlink" xlink:href="zookeys-665-001-g005.jpg" position="float" orientation="portrait" xlink:type="simple" id="oo_129793.jpg"/></fig></tp:treatment-sec><tp:treatment-sec sec-type="habitat" id="SECID0EV2AE"><title>Habitat.</title><p>Found in intertidal, on rock buried in sand, associated with crustose coralline red algae.</p></tp:treatment-sec><tp:treatment-sec sec-type="remarks" id="SECID0E12AE"><title>Remarks.</title><p>When Thiele (1909) described the genus <italic><tp:taxon-name><tp:taxon-name-part taxon-name-part-type="genus" reg="Calloplax">Calloplax</tp:taxon-name-part></tp:taxon-name></italic> based on only its type species, <italic><tp:taxon-name><tp:taxon-name-part taxon-name-part-type="genus" reg="Chiton">Chiton</tp:taxon-name-part> <tp:taxon-name-part taxon-name-part-type="species" reg="janeirensis">janeirensis</tp:taxon-name-part></tp:taxon-name></italic> Gray 1828, he emphasized differences of its tegmental nodulose ribs contrasted with those of the distinct pustules for selected members of <italic><tp:taxon-name><tp:taxon-name-part taxon-name-part-type="genus" reg="Chaetopleura">Chaetopleura</tp:taxon-name-part></tp:taxon-name></italic> Shuttleworth, 1853, where Pilsbry (1892) had previously assigned this species. <xref ref-type="bibr" rid="B41">Smith and Ferreira (1977)</xref>, <xref ref-type="bibr" rid="B11">Ferreira (1978b)</xref> and <xref ref-type="bibr" rid="B12">Ferreira (1982)</xref> expanded Thiele’s genus to include three other species, with <xref ref-type="bibr" rid="B11">Ferreira (1978b)</xref> transferring it from <tp:taxon-name><tp:taxon-name-part taxon-name-part-type="family">Chaetopleuridae</tp:taxon-name-part></tp:taxon-name> to <tp:taxon-name><tp:taxon-name-part taxon-name-part-type="family">Callistochitonidae</tp:taxon-name-part></tp:taxon-name>, and then later (1982) transferring it back. <xref ref-type="bibr" rid="B11">Ferreira (1978b)</xref> designated and figured a lectotype from among the syntypes of <italic><tp:taxon-name><tp:taxon-name-part taxon-name-part-type="genus" reg="Chiton">Chiton</tp:taxon-name-part> <tp:taxon-name-part taxon-name-part-type="species" reg="janeirensis">janeirensis</tp:taxon-name-part></tp:taxon-name></italic> from the type locality of Rio de Janeiro, Brazil. <xref ref-type="bibr" rid="B27">Lyons (1985)</xref> questioned the reassignment of family status for <italic><tp:taxon-name><tp:taxon-name-part taxon-name-part-type="genus" reg="Calloplax">Calloplax</tp:taxon-name-part> <tp:taxon-name-part taxon-name-part-type="species" reg="janeirensis">janeirensis</tp:taxon-name-part></tp:taxon-name></italic>, emphasizing the morphological similarities between <italic><tp:taxon-name><tp:taxon-name-part taxon-name-part-type="genus" reg="Calloplax">Calloplax</tp:taxon-name-part></tp:taxon-name></italic> and <italic><tp:taxon-name><tp:taxon-name-part taxon-name-part-type="genus" reg="Chaetopleura">Chaetopleura</tp:taxon-name-part></tp:taxon-name></italic> genera, also noted by <xref ref-type="bibr" rid="B11">Ferreira (1978b</xref>; <xref ref-type="bibr" rid="B12">1982</xref>). <xref ref-type="bibr" rid="B27">Lyons (1985)</xref> acknowledged the uncertainty regarding both genera, and based on similar girdle elements and the continuity in the range of tegmental sculpturing in species assigned to <italic><tp:taxon-name><tp:taxon-name-part taxon-name-part-type="genus" reg="Chaetopleura">Chaetopleura</tp:taxon-name-part></tp:taxon-name></italic> or <italic><tp:taxon-name><tp:taxon-name-part taxon-name-part-type="genus" reg="Calloplax">Calloplax</tp:taxon-name-part></tp:taxon-name></italic>, he suggested that <italic><tp:taxon-name><tp:taxon-name-part taxon-name-part-type="genus" reg="Calloplax">Calloplax</tp:taxon-name-part></tp:taxon-name></italic> should be considered a synonym of <italic><tp:taxon-name><tp:taxon-name-part taxon-name-part-type="genus" reg="Chaetopleura">Chaetopleura</tp:taxon-name-part></tp:taxon-name></italic> s.s. This was later followed by <xref ref-type="bibr" rid="B7">Bullock et al. (1994)</xref> and <xref ref-type="bibr" rid="B29">Lyons and Moretzsohn (2009)</xref>, but <xref ref-type="bibr" rid="B43">Van Belle (1983)</xref>, <xref ref-type="bibr" rid="B24">Kaas and Van Belle (1994</xref>; <xref ref-type="bibr" rid="B25">1998</xref>) and <xref ref-type="bibr" rid="B40">Sirenko (2006)</xref> recognized it as a separate genus and have followed <xref ref-type="bibr" rid="B11">Ferreira (1978b)</xref> in placing it in a subfamily or family, respectively, associated with <italic><tp:taxon-name><tp:taxon-name-part taxon-name-part-type="genus" reg="Callistochiton">Callistochiton</tp:taxon-name-part></tp:taxon-name></italic>, not <italic><tp:taxon-name><tp:taxon-name-part taxon-name-part-type="genus" reg="Chaetopleura">Chaetopleura</tp:taxon-name-part></tp:taxon-name></italic>, based on the presence of heavily sculptured ribs, and the insertion plate slits that generally correspond in number and position to the dorsal radial ribs, which, according to these authors is not a state of character of <tp:taxon-name><tp:taxon-name-part taxon-name-part-type="subfamily">Chaetopleurinae</tp:taxon-name-part></tp:taxon-name>. Recognizing that its status remains controversial, here we have preferred to follow <xref ref-type="bibr" rid="B40">Sirenko (2006)</xref> for the assignment of <italic><tp:taxon-name><tp:taxon-name-part taxon-name-part-type="genus" reg="Calloplax">Calloplax</tp:taxon-name-part></tp:taxon-name></italic> as a distinct genus within <tp:taxon-name><tp:taxon-name-part taxon-name-part-type="family">Callistochitonidae</tp:taxon-name-part></tp:taxon-name>.</p><p>
              <abbrev xmlns:xlink="http://www.w3.org/1999/xlink" xlink:title="Parque Nacional Arrecife Alacranes" id="ABBRID0EJCAG" xlink:type="simple">PNAA</abbrev> specimens (up to 15.2 mm), bear resemblance on sculpturing and number of ribs (I: 8 ribs; IV 2–3 ribs; VIII 9 ribs) to a 10.5 mm specimen of <!--PageBreak--><italic><tp:taxon-name><tp:taxon-name-part taxon-name-part-type="genus" reg="Chiton">C.</tp:taxon-name-part> <tp:taxon-name-part taxon-name-part-type="species" reg="janeirensis">janeirensis</tp:taxon-name-part></tp:taxon-name></italic> described by <xref ref-type="bibr" rid="B27">Lyons (1985</xref>: figs 22–24) from Dry Tortugas, Florida Keys, for which he figured valves I (11 ribs), IV (2 ribs) and VIII (8 ribs). <abbrev xmlns:xlink="http://www.w3.org/1999/xlink" xlink:title="Parque Nacional Arrecife Alacranes" id="ABBRID0E4CAG" xlink:type="simple">PNAA</abbrev> specimens show ribs that tend to merge and bifurcate, and the lateral areas seem to develop three pustulose ribs, which became two, after both ribs next to diagonal ridge merged into one. On the contrary, Florida Keys specimens show more rounded pustules, the ribs remain separate or well-defined, and the lateral areas display two separated ribs. The number of ribs on the pleural areas (8 ribs), antemucronal area (18 ribs) and postmucronal areas of tail valve (8 ribs), are similar in both species. Such differences between Florida Keys and <abbrev xmlns:xlink="http://www.w3.org/1999/xlink" xlink:title="Parque Nacional Arrecife Alacranes" id="ABBRID0EBDAG" xlink:type="simple">PNAA</abbrev> can be explained by the chiton’s size. We assume that <xref ref-type="bibr" rid="B27">Lyons (1985)</xref> described a juvenile specimen. Examination of the lectotype (NHMUK 1977041/2) from Rio de Janeiro (16.2 mm) (Figure <xref ref-type="fig" rid="F14">14C</xref>), showed rounded pustules aligned in ribs, 12 on head valve, 3–4 on lateral areas, and 15 ribs on postmucronal area of tail valve. When comparing with the <abbrev xmlns:xlink="http://www.w3.org/1999/xlink" xlink:title="Parque Nacional Arrecife Alacranes" id="ABBRID0ENDAG" xlink:type="simple">PNAA</abbrev> specimen (15.2 mm), the lectotype has no fusion between pustules and it has a higher number of ribs on the head valve, lateral and postmucronal areas. The pustule morphology and number of ribs, of the lectotype is similar to specimens that <xref ref-type="bibr" rid="B15">García-Ríos (2003</xref>: fig. 77–81) figured from Puerto Rico. Overall, the <abbrev xmlns:xlink="http://www.w3.org/1999/xlink" xlink:title="Parque Nacional Arrecife Alacranes" id="ABBRID0EVDAG" xlink:type="simple">PNAA</abbrev> specimens showed similarities with previously figured specimens from the Bahamas, Florida and Puerto Rico in the girdle scales and spicules, and in the morphology of the major lateral radula teeth (<xref ref-type="bibr" rid="B11">Ferreira 1978b</xref>, <xref ref-type="bibr" rid="B27">Lyons 1985</xref>, <xref ref-type="bibr" rid="B24">Kaas and Van Belle 1994</xref>, <xref ref-type="bibr" rid="B15">García-Ríos 2003</xref>).</p></tp:treatment-sec><tp:treatment-sec><!--Section generated to contain objects referenced in tp:taxon-treatment.--><fig id="F2" position="float" orientation="portrait"><label>Figure 2.</label><caption><p>
                  <italic><tp:taxon-name><tp:taxon-name-part taxon-name-part-type="genus" reg="Ischnochiton">Ischnochiton</tp:taxon-name-part> <tp:taxon-name-part taxon-name-part-type="species" reg="erythronotus">erythronotus</tp:taxon-name-part></tp:taxon-name></italic> (C. B. Adams, 1845), <bold>A–H</bold>: in dorsal view, showing the tegmentum color variability <bold>A</bold> specimen from Laguna Arrecifal Desterrada (CNMO4980, 15.2 mm length) <bold>B</bold> specimen from Isla Perez (CNMO4981, 93.7 mm length) <bold>C</bold> specimen from Cabaña y Playa CONANP (CNMO4983, 11.7 mm length) and <bold>D</bold> (CNMO5003, 12.9 mm length) <bold>E</bold> specimen from Cabezas entre Blanca y Pajaros (CNMO4985, 13.6 mm length) <bold>F</bold> specimen from Playa Norte (CNMO4988, 14.2 mm length) <bold>G</bold> specimen from Playa Arrecifal (CNMO4987, 15.2 mm length length) and <bold>H</bold>, in lateral view. <italic><tp:taxon-name><tp:taxon-name-part taxon-name-part-type="genus" reg="Stenoplax">Stenoplax</tp:taxon-name-part> <tp:taxon-name-part taxon-name-part-type="species" reg="bahamensis">bahamensis</tp:taxon-name-part></tp:taxon-name></italic> Kaas &amp; Van Belle, 1987 <bold>I–M</bold>: in dorsal view, showing the tegmentum color variability <bold>I</bold> specimen from Playa Norte (CNMO4942, CNMO4943, 22.1 mm length) <bold>J</bold> specimen from Pared Arrecifal (CNMO4957, 24.5 mm) <bold>K</bold> Laguna Desterrada (CNMO4974, 23.4 mm length), and <bold>L</bold> and <bold>M</bold>, in dorsal and lateral view (CNMO4974, 22.8 mm length). <italic><tp:taxon-name><tp:taxon-name-part taxon-name-part-type="genus" reg="Calloplax">Calloplax</tp:taxon-name-part> <tp:taxon-name-part taxon-name-part-type="species" reg="janeirensis">janeirensis</tp:taxon-name-part></tp:taxon-name></italic> (Gray, 1828) <bold>N</bold> specimen from Isla Perez (CNMO4994, 12.5 mm length), in dorsal view and <bold>O</bold> (CNMO4990, 13.4 mm length), in lateral view, <abbrev xmlns:xlink="http://www.w3.org/1999/xlink" xlink:title="scale bar" xlink:type="simple">SB</abbrev> = 1 cm.</p></caption><graphic xmlns:xlink="http://www.w3.org/1999/xlink" xlink:href="zookeys-665-001-g002.jpg" position="float" orientation="portrait" xlink:type="simple" id="oo_129790.jpg"/></fig><fig id="F14" position="float" orientation="portrait"><label>Figure 14.</label><caption><p>
                  <italic><tp:taxon-name><tp:taxon-name-part taxon-name-part-type="genus" reg="Acanthochitona">Acanthochitona</tp:taxon-name-part> <tp:taxon-name-part taxon-name-part-type="species" reg="zebra">zebra</tp:taxon-name-part></tp:taxon-name></italic> Lyons, 1988, <bold>A</bold> holotype (USNM859319), from Silver Cove Canal Freeport, Grand Bahama Island, specimen of 15 mm length; A1, in lateral view; A2, in dorsal view, <abbrev xmlns:xlink="http://www.w3.org/1999/xlink" xlink:title="scale bar" xlink:type="simple">SB</abbrev> = 10 mm. <italic><tp:taxon-name><tp:taxon-name-part taxon-name-part-type="genus" reg="Lepidochitona">Lepidochitona</tp:taxon-name-part> <tp:taxon-name-part taxon-name-part-type="species" reg="liozonis">liozonis</tp:taxon-name-part></tp:taxon-name></italic> (Dall &amp; Simpson, 1901) <bold>B</bold> holotype (USNM161920), from Culebra Island, Ensenada Honda, Puerto Rico, specimen of 13.5 mm length; B1, curled chiton in dorsal view showing intermediate valves II-IV; B2, curled chiton in dorsal view showing intermediate valves IV-V; B3, curled chiton in dorsal view showing intermediate valves VI-VIII. Disarticulated valves; B4, head valve in dorsal view; B5, head valve in frontal view; B6, head valve in ventral view, <abbrev xmlns:xlink="http://www.w3.org/1999/xlink" xlink:title="scale bar" xlink:type="simple">SB</abbrev> = 5 mm. <italic><tp:taxon-name><tp:taxon-name-part taxon-name-part-type="genus" reg="Calloplax">Calloplax</tp:taxon-name-part> <tp:taxon-name-part taxon-name-part-type="species" reg="janeirensis">janeirensis</tp:taxon-name-part></tp:taxon-name></italic> (Gray, 1828) <bold>C</bold> lectotype (NHMUK 1977041/2), from Brazil Rio de Janeiro, specimen of 16.2 mm length. C1, in lateral view and C2, in dorsal view, <abbrev xmlns:xlink="http://www.w3.org/1999/xlink" xlink:title="scale bar" xlink:type="simple">SB</abbrev> = 15 mm. <italic><tp:taxon-name><tp:taxon-name-part taxon-name-part-type="genus" reg="Tonicia">Tonicia</tp:taxon-name-part> <tp:taxon-name-part taxon-name-part-type="species" reg="schrammi">schrammi</tp:taxon-name-part></tp:taxon-name></italic> (Shuttleworth, 1856) <bold>D</bold> dorsal view of a paralectotype (NMBE19115/5a), from West Indies, Guadeloupe, specimen of 29 mm length, <abbrev xmlns:xlink="http://www.w3.org/1999/xlink" xlink:title="scale bar" xlink:type="simple">SB</abbrev> = 10 mm. <italic><tp:taxon-name><tp:taxon-name-part taxon-name-part-type="genus" reg="Stenoplax">Stenoplax</tp:taxon-name-part> <tp:taxon-name-part taxon-name-part-type="species" reg="floridana">floridana</tp:taxon-name-part></tp:taxon-name></italic> (Pilsbry, 1892), from Banco Chinchorro, Quintana Roo (CNMO5557) <bold>E</bold> specimen of 26.7 mm length, in dorsal view showing intermediate valves III-VII, <abbrev xmlns:xlink="http://www.w3.org/1999/xlink" xlink:title="scale bar" xlink:type="simple">SB</abbrev> = 5 mm <bold>F</bold> same specimen in dorsal view, showing intermediate valves VI-VIII, <abbrev xmlns:xlink="http://www.w3.org/1999/xlink" xlink:title="scale bar" xlink:type="simple">SB</abbrev> = 5 mm <bold>G</bold> detail of intermediate valve IV in dorsal view, showing the pustule formation near the diagonal ridge.</p></caption><graphic xmlns:xlink="http://www.w3.org/1999/xlink" xlink:href="zookeys-665-001-g014.jpg" position="float" orientation="portrait" xlink:type="simple" id="oo_129802.jpg"/></fig></tp:treatment-sec><ref-list><ref id="B41"><mixed-citation xmlns:xlink="http://www.w3.org/1999/xlink" xlink:type="simple">
          <person-group><name name-style="western"><surname>Smith</surname><given-names>AG</given-names></name><name name-style="western"><surname>Ferreira</surname><given-names>AJ</given-names></name></person-group> (<year>1977</year>) <article-title><tp:taxon-name><tp:taxon-name-part taxon-name-part-type="genus">Chiton</tp:taxon-name-part></tp:taxon-name> fauna of the Galápagos Islands.</article-title> <source>Veliger</source> <volume>20</volume>(<issue>2</issue>): <fpage>82</fpage>–<lpage>97</lpage>.</mixed-citation></ref><ref id="B11"><mixed-citation xmlns:xlink="http://www.w3.org/1999/xlink" xlink:type="simple">
          <person-group><name name-style="western"><surname>Ferreira</surname><given-names>JA</given-names></name></person-group> (<year>1978b</year>) <article-title>The genus <italic><tp:taxon-name><tp:taxon-name-part taxon-name-part-type="genus">Calloplax</tp:taxon-name-part></tp:taxon-name></italic> Thiele, 1909 (<tp:taxon-name><tp:taxon-name-part taxon-name-part-type="phylum">Mollusca</tp:taxon-name-part></tp:taxon-name>: <tp:taxon-name><tp:taxon-name-part taxon-name-part-type="class">Polyplacophora</tp:taxon-name-part></tp:taxon-name>) in the Americas.</article-title> <source>Bulletin of the Southern California Academy of Sciences</source> <volume>77</volume>: <fpage>56</fpage>–<lpage>64</lpage>.</mixed-citation></ref><ref id="B12"><mixed-citation xmlns:xlink="http://www.w3.org/1999/xlink" xlink:type="simple">
          <person-group><name name-style="western"><surname>Ferreira</surname><given-names>AJ</given-names></name></person-group> (<year>1982</year>) <article-title>A new species of <italic><tp:taxon-name><tp:taxon-name-part taxon-name-part-type="genus">Calloplax</tp:taxon-name-part></tp:taxon-name></italic> (<tp:taxon-name><tp:taxon-name-part taxon-name-part-type="phylum">Mollusca</tp:taxon-name-part></tp:taxon-name>: <tp:taxon-name><tp:taxon-name-part taxon-name-part-type="class">Polyplacophora</tp:taxon-name-part></tp:taxon-name>) in the eastern Pacific.</article-title> <source>Veliger</source> <volume>24</volume>: <fpage>321</fpage>–<lpage>324</lpage>.</mixed-citation></ref><ref id="B27"><mixed-citation xmlns:xlink="http://www.w3.org/1999/xlink" xlink:type="simple">
          <person-group><name name-style="western"><surname>Lyons</surname><given-names>WG</given-names></name></person-group> (<year>1985</year>) <article-title><italic><tp:taxon-name><tp:taxon-name-part taxon-name-part-type="genus">Chaetopleura</tp:taxon-name-part> <tp:taxon-name-part taxon-name-part-type="species">staphylophera</tp:taxon-name-part></tp:taxon-name></italic> (<tp:taxon-name><tp:taxon-name-part taxon-name-part-type="class">Polyplacophora</tp:taxon-name-part></tp:taxon-name>: <tp:taxon-name><tp:taxon-name-part taxon-name-part-type="family">Chaetopleuridae</tp:taxon-name-part></tp:taxon-name>), a new species from the Southeastern United States and Bahamas.</article-title> <source>The Nautilus</source> <volume>99</volume>(<issue>2–3</issue>): <fpage>35</fpage>–<lpage>44</lpage>.</mixed-citation></ref><ref id="B7"><mixed-citation xmlns:xlink="http://www.w3.org/1999/xlink" xlink:type="simple">
          <person-group><name name-style="western"><surname>Bullock</surname><given-names>RC</given-names></name><name name-style="western"><surname>Franz</surname><given-names>CJ</given-names></name><name name-style="western"><surname>Buitrago</surname><given-names>J</given-names></name></person-group> (<year>1994</year>) <article-title>A report on a collection of chitons (<tp:taxon-name><tp:taxon-name-part taxon-name-part-type="phylum">Mollusca</tp:taxon-name-part></tp:taxon-name>: <tp:taxon-name><tp:taxon-name-part taxon-name-part-type="class">Polyplacophora</tp:taxon-name-part></tp:taxon-name>) dredged near Isla Coche, Nueva Esparta, Venezuela.</article-title> <source>Memoria</source> <volume>54</volume>: <fpage>77</fpage>–<lpage>93</lpage>.</mixed-citation></ref><ref id="B29"><mixed-citation xmlns:xlink="http://www.w3.org/1999/xlink" xlink:type="simple">
          <person-group><name name-style="western"><surname>Lyons</surname><given-names>WG</given-names></name><name name-style="western"><surname>Moretzsohn</surname><given-names>F</given-names></name></person-group> (<year>2009</year>) <article-title><tp:taxon-name><tp:taxon-name-part taxon-name-part-type="class">Polyplacophora</tp:taxon-name-part></tp:taxon-name> (<tp:taxon-name><tp:taxon-name-part taxon-name-part-type="phylum">Mollusca</tp:taxon-name-part></tp:taxon-name>) of the Gulf of Mexico.</article-title> In: <person-group><name name-style="western"><surname>Felder</surname><given-names>DL</given-names></name><name name-style="western"><surname>Camp</surname><given-names>DK</given-names></name></person-group> (<role>Eds</role>) <issue-title>Gulf of Mexico-Origins, Waters and Biota.</issue-title> <source>Biodiversity. Texas A&amp;M University Press, College Station, Texas</source>, <fpage>569</fpage>–<lpage>578</lpage>.</mixed-citation></ref><ref id="B43"><mixed-citation xmlns:xlink="http://www.w3.org/1999/xlink" xlink:type="simple">
          <person-group><name name-style="western"><surname>Van Belle</surname><given-names>RA</given-names></name></person-group> (<year>1983</year>) <article-title>The systematic classification of the chitons (<tp:taxon-name><tp:taxon-name-part taxon-name-part-type="phylum">Mollusca</tp:taxon-name-part></tp:taxon-name>: <tp:taxon-name><tp:taxon-name-part taxon-name-part-type="class">Polyplacophora</tp:taxon-name-part></tp:taxon-name>).</article-title> <source>Informations de la Société Belge de Malacologie,</source> <volume>11</volume>: <fpage>1</fpage>–<lpage>178</lpage>.</mixed-citation></ref><ref id="B24"><mixed-citation xmlns:xlink="http://www.w3.org/1999/xlink" xlink:type="simple">
          <person-group><name name-style="western"><surname>Kaas</surname><given-names>P</given-names></name><name name-style="western"><surname>Van Belle</surname><given-names>RA</given-names></name></person-group> (<year>1994</year>) <source>Monograph of Living Chitons (<tp:taxon-name><tp:taxon-name-part taxon-name-part-type="phylum">Mollusca</tp:taxon-name-part></tp:taxon-name>: <tp:taxon-name><tp:taxon-name-part taxon-name-part-type="class">Polyplacophora</tp:taxon-name-part></tp:taxon-name>). Vol 5. Suborder <tp:taxon-name><tp:taxon-name-part taxon-name-part-type="suborder">Ischnochitonina</tp:taxon-name-part></tp:taxon-name>: <tp:taxon-name><tp:taxon-name-part taxon-name-part-type="family">Ischnochitonidae</tp:taxon-name-part></tp:taxon-name>: <tp:taxon-name><tp:taxon-name-part taxon-name-part-type="subfamily">Ischnochitoninae</tp:taxon-name-part></tp:taxon-name> (concluded); <tp:taxon-name><tp:taxon-name-part taxon-name-part-type="subfamily">Callistoplacinae</tp:taxon-name-part></tp:taxon-name>; <tp:taxon-name><tp:taxon-name-part taxon-name-part-type="family">Mopaliidae</tp:taxon-name-part></tp:taxon-name>. Addition to vols. 1–4.</source> <publisher-name>Brill/Backhuys</publisher-name>, <publisher-loc>Leiden</publisher-loc>, <size units="page">407 pp</size>.</mixed-citation></ref><ref id="B25"><mixed-citation xmlns:xlink="http://www.w3.org/1999/xlink" xlink:type="simple">
          <person-group><name name-style="western"><surname>Kaas</surname><given-names>P</given-names></name><name name-style="western"><surname>Van Belle</surname><given-names>RA</given-names></name></person-group> (<year>1998</year>) <source>Catalogue of Living chitons (<tp:taxon-name><tp:taxon-name-part taxon-name-part-type="phylum">Mollusca</tp:taxon-name-part></tp:taxon-name>: <tp:taxon-name><tp:taxon-name-part taxon-name-part-type="class">Polyplacophora</tp:taxon-name-part></tp:taxon-name>), 2nd revised edition.</source> <publisher-name>Backhyus</publisher-name>, <publisher-loc>publishers, Leiden</publisher-loc>, <size units="page">204 pp</size>.</mixed-citation></ref><ref id="B40"><mixed-citation xmlns:xlink="http://www.w3.org/1999/xlink" xlink:type="simple">
          <person-group><name name-style="western"><surname>Sirenko</surname><given-names>B</given-names></name></person-group> (<year>2006</year>) <article-title>New outlook on the system of chitons (<tp:taxon-name><tp:taxon-name-part taxon-name-part-type="phylum">Mollusca</tp:taxon-name-part></tp:taxon-name>: <tp:taxon-name><tp:taxon-name-part taxon-name-part-type="class">Polyplacophora</tp:taxon-name-part></tp:taxon-name>).</article-title> <source>Venus</source> <volume>65</volume>(<issue>1–2</issue>): <fpage>27</fpage>–<lpage>49</lpage>.</mixed-citation></ref><ref id="B15"><mixed-citation xmlns:xlink="http://www.w3.org/1999/xlink" xlink:type="simple">
          <person-group><name name-style="western"><surname>García-Ríos</surname><given-names>CI</given-names></name></person-group> (<year>2003</year>) <source>Los Quitones de Puerto Rico.</source> <publisher-name>Editorial Isla Negra</publisher-name>, <publisher-loc>San Juan Puerto Rico</publisher-loc>, <size units="page">209 pp</size>.</mixed-citation></ref></ref-list></tp:taxon-treatment>
