# Supplementary material for: Chitons (Mollusca, Polyplacophora) from Alacranes Reef, Yucatan, Mexico
Source: Zookeys. 2017 Apr 3;(665):1–36. doi: 10.3897/zookeys.665.10476 (PMC5523164; doi:10.3897/zookeys.665.10476)
Supplement: XML Treatment for Tonicia schrammi [file zookeys.665.10476-treatment4.xml]

<!DOCTYPE tp:taxon-treatment
  PUBLIC "-//TaxonX//DTD Taxonomic Treatment Publishing DTD v0 20100105//EN" "tax-treatment-NSO.dtd">
<tp:taxon-treatment xmlns:tp="http://www.plazi.org/taxpub"><tp:treatment-meta><kwd-group><label>Taxon classification</label><kwd><named-content xmlns:xlink="http://www.w3.org/1999/xlink" content-type="kingdom">Animalia</named-content></kwd><kwd><named-content xmlns:xlink="http://www.w3.org/1999/xlink" content-type="order">Chitonida</named-content></kwd><kwd><named-content xmlns:xlink="http://www.w3.org/1999/xlink" content-type="family">Chitonidae</named-content></kwd></kwd-group><mixed-citation publication-type="journal"><person-group><name><surname>Reyes-Gómez</surname><given-names>Adriana</given-names></name><name><surname>Ortigosa</surname><given-names>Deneb</given-names></name><name><surname>Simões</surname><given-names>Nuno</given-names></name></person-group><article-title>Chitons (<tp:taxon-name><tp:taxon-name-part taxon-name-part-type="phylum">Mollusca</tp:taxon-name-part></tp:taxon-name>, <tp:taxon-name><tp:taxon-name-part taxon-name-part-type="class">Polyplacophora</tp:taxon-name-part></tp:taxon-name>) from Alacranes Reef, Yucatan, Mexico</article-title><source>Zookeys</source><day>3</day><month>4</month><year>2017</year><volume>2017</volume><issue>665</issue><fpage>1</fpage><lpage>36</lpage><pub-id pub-id-type="doi">10.3897/zookeys.665.10476</pub-id></mixed-citation></tp:treatment-meta><tp:nomenclature><tp:taxon-name>
              <tp:taxon-name-part taxon-name-part-type="genus" reg="Tonicia">Tonicia</tp:taxon-name-part>
              <tp:taxon-name-part taxon-name-part-type="species" reg="schrammi">schrammi</tp:taxon-name-part>
            </tp:taxon-name><tp:taxon-authority>(Shuttleworth, 1856)</tp:taxon-authority><xref ref-type="fig" rid="F6">Figures 6A–C</xref><xref ref-type="fig" rid="F7">, 7A–K</xref></tp:nomenclature><tp:treatment-sec sec-type="material" id="SECID0ERGAG"><title>Material examined.</title><p>Two specimens; 27.5 and 28.5 mm long, 14 and 14.2 mm wide. Cabaña CONANP (CNMO4992).</p></tp:treatment-sec><tp:treatment-sec sec-type="description" id="SECID0EWGAG"><title>Description.</title><p>Medium-sized chitons with an oval outline. Live specimens mostly pink, dark purple and white (Figure <xref ref-type="fig" rid="F6">6B</xref>), turning to orange when preserved; creamy with large dark brown spots (Figure <xref ref-type="fig" rid="F6">6A, C</xref>); girdle with narrow white bands, and rounded small spots scattered without any clear pattern. Head valve (Figure <xref ref-type="fig" rid="F7">7A</xref>) semicircular and slightly notched; sculpture pattern smooth, with fainted radial irregular knobs. Tail valve (Figure <xref ref-type="fig" rid="F7">7B</xref>) oval; mucro elevated and slightly postmedian; postmucronal area bear few knobs radially oriented to the mucro; antemucronal area smooth. Intermediate valves (Figure <xref ref-type="fig" rid="F7">7C</xref>) with strongly bluntly pointed apex. Lateral areas (Figure <xref ref-type="fig" rid="F7">7D</xref>) strongly indicated by a diagonal rib of semi rectangular knobs, also present on the posterior margin, which gives the appearance of dentations, and in between them a third rib with fewer knobs that are closer to the posterior margin . Ocelli arranged in irregular radial bands. Micraesthetes small, grouped with no apparent number and ar<!--PageBreak--><!--PageBreak-->rangement, others seem to be scattered (Figure <xref ref-type="fig" rid="F7">7E</xref>). Tegmentum with scattered small black rounded ocelli, forming radial irregular bands (Figure <xref ref-type="fig" rid="F7">7F</xref>). Girdle covered with tiny spicules. Apophyses short and wide, semi triangular shaped (Figure <xref ref-type="fig" rid="F7">7G</xref>). Articulamentum white and thick, insertion teeth hardly dentate, slit deep (Figure <xref ref-type="fig" rid="F7">7H</xref>); slit <!--PageBreak-->formula 9–10/1/10–13. Radula (Figure <xref ref-type="fig" rid="F7">7I</xref>) with central teeth long and distally narrow, minor lateral tooth somewhat arched, long, smaller than central tooth, distally somewhat pointed (Figure <xref ref-type="fig" rid="F7">7J</xref>); major lateral tooth as one single, rounded, wide plate, not dentate (Figure <xref ref-type="fig" rid="F7">7K</xref>).</p><fig id="F6" position="float" orientation="portrait"><label>Figure 6.</label><caption><p>
                  <italic><tp:taxon-name><tp:taxon-name-part taxon-name-part-type="genus" reg="Tonicia">Tonicia</tp:taxon-name-part> <tp:taxon-name-part taxon-name-part-type="species" reg="schrammi">schrammi</tp:taxon-name-part></tp:taxon-name></italic> (Shuttleworth, 1856), <bold>A</bold> preserved specimen, showing the color change <bold>B</bold> life specimen coloration from Cabaña CONANP (CNMO4992, 28.5 mm length) <bold>C</bold> same specimen in lateral view, <abbrev xmlns:xlink="http://www.w3.org/1999/xlink" xlink:title="scale bar" xlink:type="simple">SB</abbrev> = 1 cm. <italic><tp:taxon-name><tp:taxon-name-part taxon-name-part-type="genus" reg="Lepidochitona">Lepidochitona</tp:taxon-name-part> <tp:taxon-name-part taxon-name-part-type="species" reg="liozonis">liozonis</tp:taxon-name-part></tp:taxon-name></italic> (Dall &amp; Simpson, 1901) <bold>D</bold> dorsal view and <bold>E</bold> lateral view of a specimen from Isla Perez (CNMO5002, 10 mm), <abbrev xmlns:xlink="http://www.w3.org/1999/xlink" xlink:title="scale bar" xlink:type="simple">SB</abbrev> = 1 cm. <italic><tp:taxon-name><tp:taxon-name-part taxon-name-part-type="genus" reg="Acanthochitona">Acanthochitona</tp:taxon-name-part> <tp:taxon-name-part taxon-name-part-type="species" reg="hemphilli">hemphilli</tp:taxon-name-part></tp:taxon-name></italic> (Pilsbry, 1893) <bold>F</bold> dorsal view of a specimen from Laguna Arrecifal (CNMO4997, 34.8 mm length), <abbrev xmlns:xlink="http://www.w3.org/1999/xlink" xlink:title="scale bar" xlink:type="simple">SB</abbrev> = 1 cm. <italic><tp:taxon-name><tp:taxon-name-part taxon-name-part-type="genus" reg="Acanthochitona">Acanthochitona</tp:taxon-name-part> <tp:taxon-name-part taxon-name-part-type="species" reg="roseojugum">roseojugum</tp:taxon-name-part></tp:taxon-name></italic> Lyons, 1988 <bold>G</bold> in dorsal view and <bold>H</bold> detail of valve IV and V in lateral view, of specimen from Isla Perez (CNMO4995, 3 mm length), <abbrev xmlns:xlink="http://www.w3.org/1999/xlink" xlink:title="scale bar" xlink:type="simple">SB</abbrev> = 1 mm. <italic><tp:taxon-name><tp:taxon-name-part taxon-name-part-type="genus" reg="Acanthochitona">Acanthochitona</tp:taxon-name-part> <tp:taxon-name-part taxon-name-part-type="species" reg="zebra">zebra</tp:taxon-name-part></tp:taxon-name></italic> Lyons, 1988 <bold>I</bold> dorsal view of a life specimen <bold>J</bold> same specimen in preserved conditions <bold>K</bold> in lateral view of same specimen from Cabaña CONANP (CNMO4979, 9.2 mm length), <abbrev xmlns:xlink="http://www.w3.org/1999/xlink" xlink:title="scale bar" xlink:type="simple">SB</abbrev> = 5 mm. <italic><tp:taxon-name><tp:taxon-name-part taxon-name-part-type="genus" reg="Cryptoconchus">Cryptoconchus</tp:taxon-name-part> <tp:taxon-name-part taxon-name-part-type="species" reg="floridanus">floridanus</tp:taxon-name-part></tp:taxon-name></italic> (Dall, 1889) <bold>L</bold> dorsal view of life specimen <bold>M</bold> lateral view of same specimen under preserved conditions from Isla Perez (CNMO4996, 9.3 mm length), <abbrev xmlns:xlink="http://www.w3.org/1999/xlink" xlink:title="scale bar" xlink:type="simple">SB</abbrev> = 5 mm <bold>N</bold> (CNMO4996) and <bold>O</bold> (CNMO5560, 20.3 × 8.3 mm length, Banco Chinchorro, Quintana Roo), shows the length comparison, <abbrev xmlns:xlink="http://www.w3.org/1999/xlink" xlink:title="scale bar" xlink:type="simple">SB</abbrev> = 1 cm.</p></caption><graphic xmlns:xlink="http://www.w3.org/1999/xlink" xlink:href="zookeys-665-001-g006.jpg" position="float" orientation="portrait" xlink:type="simple" id="oo_129794.jpg"/></fig></tp:treatment-sec><tp:treatment-sec sec-type="habitat" id="SECID0ECMAG"><title>Habitat.</title><p>Found in the intertidal on rocks and turtlegrass, <italic><tp:taxon-name><tp:taxon-name-part taxon-name-part-type="genus" reg="Thalassia">T.</tp:taxon-name-part> <tp:taxon-name-part taxon-name-part-type="species" reg="testudinum">testudinum</tp:taxon-name-part></tp:taxon-name></italic>.</p></tp:treatment-sec><tp:treatment-sec sec-type="remarks" id="SECID0ETMAG"><title>Remarks.</title><p>
              <xref ref-type="bibr" rid="B15">García-Ríos (2003</xref>: fig. 109) described Puerto Rico specimens, and figured the radula microstructure of a 21 mm specimen, which showed the medium tooth narrow and bent outward on its posterior end, and the minor lateral teeth somewhat straight. Our examination of a <abbrev xmlns:xlink="http://www.w3.org/1999/xlink" xlink:title="Parque Nacional Arrecife Alacranes" id="ABBRID0E4MAG" xlink:type="simple">PNAA</abbrev> specimen of 28.5 mm length revealed the minor lateral tooth arched inwards, and the central tooth is rounded on its distal end (Figure <xref ref-type="fig" rid="F7">7J</xref>). Microstructure examination of <abbrev xmlns:xlink="http://www.w3.org/1999/xlink" xlink:title="Parque Nacional Arrecife Alacranes" id="ABBRID0EFNAG" xlink:type="simple">PNAA</abbrev> specimen (28.5 mm) showed the ocelli aligned in irregular bans, somewhat in quincunx towards to the apex, and less abundant than the previous descriptions (Figure <xref ref-type="fig" rid="F7">7D, F</xref>).</p><fig id="F7" position="float" orientation="portrait"><label>Figure 7.</label><caption><p>
                  <italic><tp:taxon-name><tp:taxon-name-part taxon-name-part-type="genus" reg="Tonicia">Tonicia</tp:taxon-name-part> <tp:taxon-name-part taxon-name-part-type="species" reg="schrammi">schrammi</tp:taxon-name-part></tp:taxon-name></italic> (Shuttleworth, 1856). Scanning electron images of a specimen from Cabaña CONANP (CNMO4992, 27.5 mm length). <bold>A</bold> dorsal view of head valve (I), <abbrev xmlns:xlink="http://www.w3.org/1999/xlink" xlink:title="scale bar" xlink:type="simple">SB</abbrev> = 1 mm <bold>B</bold> dorsal view of tail valve (VIII), <abbrev xmlns:xlink="http://www.w3.org/1999/xlink" xlink:title="scale bar" xlink:type="simple">SB</abbrev> = 1 mm <bold>C</bold> dorsal view of intermediate valve IV, <abbrev xmlns:xlink="http://www.w3.org/1999/xlink" xlink:title="scale bar" xlink:type="simple">SB</abbrev> = 2 mm <bold>D</bold> detail of lateral area in dorsal view of the intermediate valve IV, <abbrev xmlns:xlink="http://www.w3.org/1999/xlink" xlink:title="scale bar" xlink:type="simple">SB</abbrev> = 1 mm <bold>E</bold> lateral area ocelli detail of intermediate valve IV, <abbrev xmlns:xlink="http://www.w3.org/1999/xlink" xlink:title="scale bar" xlink:type="simple">SB</abbrev> = 100 μm <bold>F</bold> head valve (I) detail, showing the ocelli alignment, <abbrev xmlns:xlink="http://www.w3.org/1999/xlink" xlink:title="scale bar" xlink:type="simple">SB</abbrev> = 50 μm. G, ventral view of intermediate valve IV, <abbrev xmlns:xlink="http://www.w3.org/1999/xlink" xlink:title="scale bar" xlink:type="simple">SB</abbrev> = 1 mm <bold>H</bold> insertion teeth and slit detail of intermediate valve IV in ventral view, <abbrev xmlns:xlink="http://www.w3.org/1999/xlink" xlink:title="scale bar" xlink:type="simple">SB</abbrev> = 50 μm <bold>I</bold> radular teeth, <abbrev xmlns:xlink="http://www.w3.org/1999/xlink" xlink:title="scale bar" xlink:type="simple">SB</abbrev> = 100 μm <bold>J</bold> central and minor lateral teeth detail, <abbrev xmlns:xlink="http://www.w3.org/1999/xlink" xlink:title="scale bar" xlink:type="simple">SB</abbrev> = 10 μm <bold>K</bold> major lateral teeth detail, <abbrev xmlns:xlink="http://www.w3.org/1999/xlink" xlink:title="scale bar" xlink:type="simple">SB</abbrev> = 50 μm.</p></caption><graphic xmlns:xlink="http://www.w3.org/1999/xlink" xlink:href="zookeys-665-001-g007.jpg" position="float" orientation="portrait" xlink:type="simple" id="oo_129795.jpg"/></fig><p>The examination of one paralectotype (NMBE19115/5a) (Figure <xref ref-type="fig" rid="F14">14D</xref>), revealed a higher density of ocelli somewhat aligned in groups on the lateral areas, head valve and postmucronal area of tail valve. <xref ref-type="bibr" rid="B26">Kaas et al. (2006)</xref> described a specimen from Puerto Rico (La Paguera, Media Luna) with similar ocelli arrangement pattern and density. Our specimens showed less density of ocelli and although they appear to be aligned, their arrangement is more irregular (Figure <xref ref-type="fig" rid="F7">7D, F</xref>). The knowledge of this species in the Mexican Caribbean is limited, and only further studies will corroborate the morphologic distinctions of specimens from this area. In this study, we extend the distribution range of <italic><tp:taxon-name><tp:taxon-name-part taxon-name-part-type="genus" reg="Tonicia">T.</tp:taxon-name-part> <tp:taxon-name-part taxon-name-part-type="species" reg="schrammi">schrammi</tp:taxon-name-part></tp:taxon-name></italic> to the <abbrev xmlns:xlink="http://www.w3.org/1999/xlink" xlink:title="Parque Nacional Arrecife Alacranes" id="ABBRID0ESPAG" xlink:type="simple">PNAA</abbrev>.</p></tp:treatment-sec><tp:treatment-sec><!--Section generated to contain objects referenced in tp:taxon-treatment.--><fig id="F14" position="float" orientation="portrait"><label>Figure 14.</label><caption><p>
                  <italic><tp:taxon-name><tp:taxon-name-part taxon-name-part-type="genus" reg="Acanthochitona">Acanthochitona</tp:taxon-name-part> <tp:taxon-name-part taxon-name-part-type="species" reg="zebra">zebra</tp:taxon-name-part></tp:taxon-name></italic> Lyons, 1988, <bold>A</bold> holotype (USNM859319), from Silver Cove Canal Freeport, Grand Bahama Island, specimen of 15 mm length; A1, in lateral view; A2, in dorsal view, <abbrev xmlns:xlink="http://www.w3.org/1999/xlink" xlink:title="scale bar" xlink:type="simple">SB</abbrev> = 10 mm. <italic><tp:taxon-name><tp:taxon-name-part taxon-name-part-type="genus" reg="Lepidochitona">Lepidochitona</tp:taxon-name-part> <tp:taxon-name-part taxon-name-part-type="species" reg="liozonis">liozonis</tp:taxon-name-part></tp:taxon-name></italic> (Dall &amp; Simpson, 1901) <bold>B</bold> holotype (USNM161920), from Culebra Island, Ensenada Honda, Puerto Rico, specimen of 13.5 mm length; B1, curled chiton in dorsal view showing intermediate valves II-IV; B2, curled chiton in dorsal view showing intermediate valves IV-V; B3, curled chiton in dorsal view showing intermediate valves VI-VIII. Disarticulated valves; B4, head valve in dorsal view; B5, head valve in frontal view; B6, head valve in ventral view, <abbrev xmlns:xlink="http://www.w3.org/1999/xlink" xlink:title="scale bar" xlink:type="simple">SB</abbrev> = 5 mm. <italic><tp:taxon-name><tp:taxon-name-part taxon-name-part-type="genus" reg="Calloplax">Calloplax</tp:taxon-name-part> <tp:taxon-name-part taxon-name-part-type="species" reg="janeirensis">janeirensis</tp:taxon-name-part></tp:taxon-name></italic> (Gray, 1828) <bold>C</bold> lectotype (NHMUK 1977041/2), from Brazil Rio de Janeiro, specimen of 16.2 mm length. C1, in lateral view and C2, in dorsal view, <abbrev xmlns:xlink="http://www.w3.org/1999/xlink" xlink:title="scale bar" xlink:type="simple">SB</abbrev> = 15 mm. <italic><tp:taxon-name><tp:taxon-name-part taxon-name-part-type="genus" reg="Tonicia">Tonicia</tp:taxon-name-part> <tp:taxon-name-part taxon-name-part-type="species" reg="schrammi">schrammi</tp:taxon-name-part></tp:taxon-name></italic> (Shuttleworth, 1856) <bold>D</bold> dorsal view of a paralectotype (NMBE19115/5a), from West Indies, Guadeloupe, specimen of 29 mm length, <abbrev xmlns:xlink="http://www.w3.org/1999/xlink" xlink:title="scale bar" xlink:type="simple">SB</abbrev> = 10 mm. <italic><tp:taxon-name><tp:taxon-name-part taxon-name-part-type="genus" reg="Stenoplax">Stenoplax</tp:taxon-name-part> <tp:taxon-name-part taxon-name-part-type="species" reg="floridana">floridana</tp:taxon-name-part></tp:taxon-name></italic> (Pilsbry, 1892), from Banco Chinchorro, Quintana Roo (CNMO5557) <bold>E</bold> specimen of 26.7 mm length, in dorsal view showing intermediate valves III-VII, <abbrev xmlns:xlink="http://www.w3.org/1999/xlink" xlink:title="scale bar" xlink:type="simple">SB</abbrev> = 5 mm <bold>F</bold> same specimen in dorsal view, showing intermediate valves VI-VIII, <abbrev xmlns:xlink="http://www.w3.org/1999/xlink" xlink:title="scale bar" xlink:type="simple">SB</abbrev> = 5 mm <bold>G</bold> detail of intermediate valve IV in dorsal view, showing the pustule formation near the diagonal ridge.</p></caption><graphic xmlns:xlink="http://www.w3.org/1999/xlink" xlink:href="zookeys-665-001-g014.jpg" position="float" orientation="portrait" xlink:type="simple" id="oo_129802.jpg"/></fig></tp:treatment-sec><ref-list><ref id="B15"><mixed-citation xmlns:xlink="http://www.w3.org/1999/xlink" xlink:type="simple">
          <person-group><name name-style="western"><surname>García-Ríos</surname><given-names>CI</given-names></name></person-group> (<year>2003</year>) <source>Los Quitones de Puerto Rico.</source> <publisher-name>Editorial Isla Negra</publisher-name>, <publisher-loc>San Juan Puerto Rico</publisher-loc>, <size units="page">209 pp</size>.</mixed-citation></ref><ref id="B26"><mixed-citation xmlns:xlink="http://www.w3.org/1999/xlink" xlink:type="simple">
          <person-group><name name-style="western"><surname>Kaas</surname><given-names>P</given-names></name><name name-style="western"><surname>Van Belle</surname><given-names>RA</given-names></name><name name-style="western"><surname>Strack</surname><given-names>HL</given-names></name></person-group> (<year>2006</year>) <article-title>Monograph of Living Chitons (<tp:taxon-name><tp:taxon-name-part taxon-name-part-type="phylum">Mollusca</tp:taxon-name-part></tp:taxon-name>: <tp:taxon-name><tp:taxon-name-part taxon-name-part-type="class">Polyplacophora</tp:taxon-name-part></tp:taxon-name>). 6. Suborder <tp:taxon-name><tp:taxon-name-part taxon-name-part-type="suborder">Ischnochitonina</tp:taxon-name-part></tp:taxon-name> (concluded): <tp:taxon-name><tp:taxon-name-part taxon-name-part-type="family">Schizochitonidae</tp:taxon-name-part></tp:taxon-name> &amp; <tp:taxon-name><tp:taxon-name-part taxon-name-part-type="family">Ischnochitonidae</tp:taxon-name-part></tp:taxon-name></article-title>. <source>Additions to Volumes 1–5</source>. <publisher-name>Bril EJ l</publisher-name>. <publisher-loc>Leiden</publisher-loc> – <publisher-loc>New York</publisher-loc> – <publisher-loc>Koln</publisher-loc>.</mixed-citation></ref></ref-list></tp:taxon-treatment>
