# Supplementary material for: Chitons (Mollusca, Polyplacophora) from Alacranes Reef, Yucatan, Mexico
Source: Zookeys. 2017 Apr 3;(665):1–36. doi: 10.3897/zookeys.665.10476 (PMC5523164; doi:10.3897/zookeys.665.10476)
Supplement: XML Treatment for Acanthochitona hemphilli [file zookeys.665.10476-treatment6.xml]

<!DOCTYPE tp:taxon-treatment
  PUBLIC "-//TaxonX//DTD Taxonomic Treatment Publishing DTD v0 20100105//EN" "tax-treatment-NSO.dtd">
<tp:taxon-treatment xmlns:tp="http://www.plazi.org/taxpub"><tp:treatment-meta><kwd-group><label>Taxon classification</label><kwd><named-content xmlns:xlink="http://www.w3.org/1999/xlink" content-type="kingdom">Animalia</named-content></kwd><kwd><named-content xmlns:xlink="http://www.w3.org/1999/xlink" content-type="order">Chitonida</named-content></kwd><kwd><named-content xmlns:xlink="http://www.w3.org/1999/xlink" content-type="family">Acanthochitonidae</named-content></kwd></kwd-group><mixed-citation publication-type="journal"><person-group><name><surname>Reyes-Gómez</surname><given-names>Adriana</given-names></name><name><surname>Ortigosa</surname><given-names>Deneb</given-names></name><name><surname>Simões</surname><given-names>Nuno</given-names></name></person-group><article-title>Chitons (<tp:taxon-name><tp:taxon-name-part taxon-name-part-type="phylum">Mollusca</tp:taxon-name-part></tp:taxon-name>, <tp:taxon-name><tp:taxon-name-part taxon-name-part-type="class">Polyplacophora</tp:taxon-name-part></tp:taxon-name>) from Alacranes Reef, Yucatan, Mexico</article-title><source>Zookeys</source><day>3</day><month>4</month><year>2017</year><volume>2017</volume><issue>665</issue><fpage>1</fpage><lpage>36</lpage><pub-id pub-id-type="doi">10.3897/zookeys.665.10476</pub-id></mixed-citation></tp:treatment-meta><tp:nomenclature><tp:taxon-name>
              <tp:taxon-name-part taxon-name-part-type="genus" reg="Acanthochitona">Acanthochitona</tp:taxon-name-part>
              <tp:taxon-name-part taxon-name-part-type="species" reg="hemphilli">hemphilli</tp:taxon-name-part>
            </tp:taxon-name><tp:taxon-authority>(Pilsbry, 1893)</tp:taxon-authority><xref ref-type="fig" rid="F6">Figures 6F</xref><xref ref-type="fig" rid="F9">, 9A–K</xref></tp:nomenclature><tp:treatment-sec sec-type="material" id="SECID0EW1AG"><title>Material examined.</title><p>Seven specimens; 7–38 mm long, 3.2–21 mm wide. Agregacion Meros (CNMO4939, CNMO4999), Cabezas entre Blanca y Pajaros (CNMO4940), Yate Acatl (CNMO4946), Precio Caribbean (CNMO4941), Laguna Arrecifal (CNMO4997).</p></tp:treatment-sec><tp:treatment-sec sec-type="description" id="SECID0E31AG"><title>Description.</title><p>Large chitons, body of oval shape. Tegmentum mostly red and orange (Figure <xref ref-type="fig" rid="F6">6F</xref>). Head valve (Figure <xref ref-type="fig" rid="F9">9A</xref>) semi-rounded, posterior margin “V” shaped, with concave apex, not notched; the pustule formations fade towards apex. Tail valve <!--PageBreak-->tegmentum drop shaped (Figure <xref ref-type="fig" rid="F9">9B</xref>); the pustules arranged concentrically; the postmedian somewhat elevated mucro not pointed (Figure <xref ref-type="fig" rid="F9">9B, C</xref>). Articulamentum solid, wide, well extending in all valves; wing-like shaped in the intermediate valves and the tail valve, with the slits short like a little opening and located posterior in the tail valve (Figure <xref ref-type="fig" rid="F9">9D</xref>); slit formula 5/1/2–1. Intermediate valves (Figure <xref ref-type="fig" rid="F9">9E</xref>) with rounded sides; jugal area narrow, with a pointed apex. Sculpture of semi-reniform pustules, more oval than elongated, with one single aesthete located in the center of the pustule (Figure <xref ref-type="fig" rid="F9">9F, G</xref>). Girdle wide and covered with small, hyaline smooth spicules (Figure <xref ref-type="fig" rid="F9">9H</xref>). Ventral spicules long and somewhat curved (Figure <xref ref-type="fig" rid="F9">9J</xref>). Dorsal tufts with long hyaline spicules (Figure <xref ref-type="fig" rid="F9">9I</xref>). Radula (Figure <xref ref-type="fig" rid="F9">9K</xref>) with a tridentate mayor lateral tooth, cusps rounded, the central cusp a little longer than the outer ones; the central tooth of rectangular shape, spatulate, longer than the minor lateral tooth.</p><fig id="F9" position="float" orientation="portrait"><label>Figure 9.</label><caption><p>
                  <italic><tp:taxon-name><tp:taxon-name-part taxon-name-part-type="genus" reg="Acanthochitona">Acanthochitona</tp:taxon-name-part> <tp:taxon-name-part taxon-name-part-type="species" reg="hemphilli">hemphilli</tp:taxon-name-part></tp:taxon-name></italic> (Pilsbry, 1893). Scanning electron images of a specimen from Agregacion Meros (CNMO4939, 36.5 mm length). <bold>A</bold> dorsal view of head valve (I), <abbrev xmlns:xlink="http://www.w3.org/1999/xlink" xlink:title="scale bar" xlink:type="simple">SB</abbrev> = 1 mm <bold>B</bold> dorsal view of tail valve (VIII), <abbrev xmlns:xlink="http://www.w3.org/1999/xlink" xlink:title="scale bar" xlink:type="simple">SB</abbrev> = 1 mm <bold>C</bold> dorsal view of tail valve (VIII), of specimen from Laguna Arrecifal (CNMO4997, 38 mm length), <abbrev xmlns:xlink="http://www.w3.org/1999/xlink" xlink:title="scale bar" xlink:type="simple">SB</abbrev> = 1 mm <bold>D</bold> detail of articulamentum of tail valve (CNMO4997), <abbrev xmlns:xlink="http://www.w3.org/1999/xlink" xlink:title="scale bar" xlink:type="simple">SB</abbrev> = 1 mm <bold>E</bold> dorsal view of intermediate valve IV (CNMO4939), <abbrev xmlns:xlink="http://www.w3.org/1999/xlink" xlink:title="scale bar" xlink:type="simple">SB</abbrev> = 1 mm <bold>F</bold> pustules detail of tail valve (VIII), <abbrev xmlns:xlink="http://www.w3.org/1999/xlink" xlink:title="scale bar" xlink:type="simple">SB</abbrev> = 100 μm <bold>G</bold> detail of pustules of intermediate valve IV, <abbrev xmlns:xlink="http://www.w3.org/1999/xlink" xlink:title="scale bar" xlink:type="simple">SB</abbrev> = 50 μm <bold>H</bold> detail of girdle spicules, <abbrev xmlns:xlink="http://www.w3.org/1999/xlink" xlink:title="scale bar" xlink:type="simple">SB</abbrev> = 100 μm <bold>I</bold> detail of girdle tuft, <abbrev xmlns:xlink="http://www.w3.org/1999/xlink" xlink:title="scale bar" xlink:type="simple">SB</abbrev> = 1 mm <bold>J</bold> detail of ventral spicules of girdle, <abbrev xmlns:xlink="http://www.w3.org/1999/xlink" xlink:title="scale bar" xlink:type="simple">SB</abbrev> = 0.50 mm <bold>K</bold> radular teeth, showing central and major lateral teeth, <abbrev xmlns:xlink="http://www.w3.org/1999/xlink" xlink:title="scale bar" xlink:type="simple">SB</abbrev> = 200 μm.</p></caption><graphic xmlns:xlink="http://www.w3.org/1999/xlink" xlink:href="zookeys-665-001-g009.jpg" position="float" orientation="portrait" xlink:type="simple" id="oo_129797.jpg"/></fig></tp:treatment-sec><tp:treatment-sec sec-type="habitat" id="SECID0E54AG"><title>Habitat.</title><p>Found from the intertidal to the shallow subtidal down to 12 m on rocks associated with crustose coralline red algae.</p></tp:treatment-sec><tp:treatment-sec sec-type="remarks" id="SECID0ED5AG"><title>Remarks.</title><p>The <abbrev xmlns:xlink="http://www.w3.org/1999/xlink" xlink:title="Parque Nacional Arrecife Alacranes" id="ABBRID0EJ5AG" xlink:type="simple">PNAA</abbrev> specimens have more rounded or kidney-shaped pustules that are distributed across all valves (Figure <xref ref-type="fig" rid="F9">9F</xref>). The slits are shallow or not deep in the intermediate valves. In the tail valve, one of them is regularly absent (Figure <xref ref-type="fig" rid="F9">9D</xref>). The lack of the second slit on the tail valve was observed in three specimens, although there was no indication of any damage to the girdle or the valves, which sometimes may cause deformities in the articulamentum development. The central tooth of the <abbrev xmlns:xlink="http://www.w3.org/1999/xlink" xlink:title="Parque Nacional Arrecife Alacranes" id="ABBRID0EV5AG" xlink:type="simple">PNAA</abbrev> species is a long sub rectangular plate, which in contrast to specimens from Puerto Rico (<xref ref-type="bibr" rid="B15">García-Ríos 2003</xref>: figure 133), show a conspicuously elongate-rounded tooth.</p></tp:treatment-sec><tp:treatment-sec><!--Section generated to contain objects referenced in tp:taxon-treatment.--><fig id="F6" position="float" orientation="portrait"><label>Figure 6.</label><caption><p>
                  <italic><tp:taxon-name><tp:taxon-name-part taxon-name-part-type="genus" reg="Tonicia">Tonicia</tp:taxon-name-part> <tp:taxon-name-part taxon-name-part-type="species" reg="schrammi">schrammi</tp:taxon-name-part></tp:taxon-name></italic> (Shuttleworth, 1856), <bold>A</bold> preserved specimen, showing the color change <bold>B</bold> life specimen coloration from Cabaña CONANP (CNMO4992, 28.5 mm length) <bold>C</bold> same specimen in lateral view, <abbrev xmlns:xlink="http://www.w3.org/1999/xlink" xlink:title="scale bar" xlink:type="simple">SB</abbrev> = 1 cm. <italic><tp:taxon-name><tp:taxon-name-part taxon-name-part-type="genus" reg="Lepidochitona">Lepidochitona</tp:taxon-name-part> <tp:taxon-name-part taxon-name-part-type="species" reg="liozonis">liozonis</tp:taxon-name-part></tp:taxon-name></italic> (Dall &amp; Simpson, 1901) <bold>D</bold> dorsal view and <bold>E</bold> lateral view of a specimen from Isla Perez (CNMO5002, 10 mm), <abbrev xmlns:xlink="http://www.w3.org/1999/xlink" xlink:title="scale bar" xlink:type="simple">SB</abbrev> = 1 cm. <italic><tp:taxon-name><tp:taxon-name-part taxon-name-part-type="genus" reg="Acanthochitona">Acanthochitona</tp:taxon-name-part> <tp:taxon-name-part taxon-name-part-type="species" reg="hemphilli">hemphilli</tp:taxon-name-part></tp:taxon-name></italic> (Pilsbry, 1893) <bold>F</bold> dorsal view of a specimen from Laguna Arrecifal (CNMO4997, 34.8 mm length), <abbrev xmlns:xlink="http://www.w3.org/1999/xlink" xlink:title="scale bar" xlink:type="simple">SB</abbrev> = 1 cm. <italic><tp:taxon-name><tp:taxon-name-part taxon-name-part-type="genus" reg="Acanthochitona">Acanthochitona</tp:taxon-name-part> <tp:taxon-name-part taxon-name-part-type="species" reg="roseojugum">roseojugum</tp:taxon-name-part></tp:taxon-name></italic> Lyons, 1988 <bold>G</bold> in dorsal view and <bold>H</bold> detail of valve IV and V in lateral view, of specimen from Isla Perez (CNMO4995, 3 mm length), <abbrev xmlns:xlink="http://www.w3.org/1999/xlink" xlink:title="scale bar" xlink:type="simple">SB</abbrev> = 1 mm. <italic><tp:taxon-name><tp:taxon-name-part taxon-name-part-type="genus" reg="Acanthochitona">Acanthochitona</tp:taxon-name-part> <tp:taxon-name-part taxon-name-part-type="species" reg="zebra">zebra</tp:taxon-name-part></tp:taxon-name></italic> Lyons, 1988 <bold>I</bold> dorsal view of a life specimen <bold>J</bold> same specimen in preserved conditions <bold>K</bold> in lateral view of same specimen from Cabaña CONANP (CNMO4979, 9.2 mm length), <abbrev xmlns:xlink="http://www.w3.org/1999/xlink" xlink:title="scale bar" xlink:type="simple">SB</abbrev> = 5 mm. <italic><tp:taxon-name><tp:taxon-name-part taxon-name-part-type="genus" reg="Cryptoconchus">Cryptoconchus</tp:taxon-name-part> <tp:taxon-name-part taxon-name-part-type="species" reg="floridanus">floridanus</tp:taxon-name-part></tp:taxon-name></italic> (Dall, 1889) <bold>L</bold> dorsal view of life specimen <bold>M</bold> lateral view of same specimen under preserved conditions from Isla Perez (CNMO4996, 9.3 mm length), <abbrev xmlns:xlink="http://www.w3.org/1999/xlink" xlink:title="scale bar" xlink:type="simple">SB</abbrev> = 5 mm <bold>N</bold> (CNMO4996) and <bold>O</bold> (CNMO5560, 20.3 × 8.3 mm length, Banco Chinchorro, Quintana Roo), shows the length comparison, <abbrev xmlns:xlink="http://www.w3.org/1999/xlink" xlink:title="scale bar" xlink:type="simple">SB</abbrev> = 1 cm.</p></caption><graphic xmlns:xlink="http://www.w3.org/1999/xlink" xlink:href="zookeys-665-001-g006.jpg" position="float" orientation="portrait" xlink:type="simple" id="oo_129794.jpg"/></fig></tp:treatment-sec><ref-list><ref id="B15"><mixed-citation xmlns:xlink="http://www.w3.org/1999/xlink" xlink:type="simple">
          <person-group><name name-style="western"><surname>García-Ríos</surname><given-names>CI</given-names></name></person-group> (<year>2003</year>) <source>Los Quitones de Puerto Rico.</source> <publisher-name>Editorial Isla Negra</publisher-name>, <publisher-loc>San Juan Puerto Rico</publisher-loc>, <size units="page">209 pp</size>.</mixed-citation></ref></ref-list></tp:taxon-treatment>
