# Supplementary material for: Chitons (Mollusca, Polyplacophora) from Alacranes Reef, Yucatan, Mexico
Source: Zookeys. 2017 Apr 3;(665):1–36. doi: 10.3897/zookeys.665.10476 (PMC5523164; doi:10.3897/zookeys.665.10476)
Supplement: XML Treatment for Acanthochitona roseojugum [file zookeys.665.10476-treatment7.xml]

<!DOCTYPE tp:taxon-treatment
  PUBLIC "-//TaxonX//DTD Taxonomic Treatment Publishing DTD v0 20100105//EN" "tax-treatment-NSO.dtd">
<tp:taxon-treatment xmlns:tp="http://www.plazi.org/taxpub"><tp:treatment-meta><kwd-group><label>Taxon classification</label><kwd><named-content xmlns:xlink="http://www.w3.org/1999/xlink" content-type="kingdom">Animalia</named-content></kwd><kwd><named-content xmlns:xlink="http://www.w3.org/1999/xlink" content-type="order">Chitonida</named-content></kwd><kwd><named-content xmlns:xlink="http://www.w3.org/1999/xlink" content-type="family">Acanthochitonidae</named-content></kwd></kwd-group><mixed-citation publication-type="journal"><person-group><name><surname>Reyes-Gómez</surname><given-names>Adriana</given-names></name><name><surname>Ortigosa</surname><given-names>Deneb</given-names></name><name><surname>Simões</surname><given-names>Nuno</given-names></name></person-group><article-title>Chitons (<tp:taxon-name><tp:taxon-name-part taxon-name-part-type="phylum">Mollusca</tp:taxon-name-part></tp:taxon-name>, <tp:taxon-name><tp:taxon-name-part taxon-name-part-type="class">Polyplacophora</tp:taxon-name-part></tp:taxon-name>) from Alacranes Reef, Yucatan, Mexico</article-title><source>Zookeys</source><day>3</day><month>4</month><year>2017</year><volume>2017</volume><issue>665</issue><fpage>1</fpage><lpage>36</lpage><pub-id pub-id-type="doi">10.3897/zookeys.665.10476</pub-id></mixed-citation></tp:treatment-meta><tp:nomenclature><tp:taxon-name>
              <tp:taxon-name-part taxon-name-part-type="genus" reg="Acanthochitona">Acanthochitona</tp:taxon-name-part>
              <tp:taxon-name-part taxon-name-part-type="species" reg="roseojugum">roseojugum</tp:taxon-name-part>
            </tp:taxon-name><tp:taxon-authority>Lyons, 1988</tp:taxon-authority><xref ref-type="fig" rid="F6">Figures 6G–H</xref><xref ref-type="fig" rid="F10">, 10A–G</xref></tp:nomenclature><tp:treatment-sec sec-type="material" id="SECID0EJABG"><title>Material examined.</title><p>One juvenile specimen; 3 mm long, 1 mm wide. Isla Perez (CNMO4995).</p></tp:treatment-sec><tp:treatment-sec sec-type="description" id="SECID0EOABG"><title>Description.</title><p>Small-sized chiton, of a broad oval shape; tegmentum creamy color, with dark and lighter brown small spots; girdle irregularly banded in olive green and white (Figure <xref ref-type="fig" rid="F6">6G, H</xref>). Valves arched, somewhat elevated, especially the tail valve. Head valve (Figure <xref ref-type="fig" rid="F10">10A</xref>) wider than long, posterior margin almost straight; pustules directed radially towards the apex, apex smooth. Tail valve wider than long; mucro elevated and shifted somewhat postmedian (Figure <xref ref-type="fig" rid="F10">10B</xref>). Intermediate valves (Figure <xref ref-type="fig" rid="F10">10C</xref>) with a wide, smooth jugum, anteriorly somewhat straight; apex strongly pointed; pustules directed radially towards the apex. Articulamentum wide, especially on the tail valve, apophyses wing-shaped; slit formula 5/1/2. Tegmentum with sub-spatulate elongate pustules, with rounded edges, one single megalaesthete and two micraesthetes located at the pustule base (Figure <xref ref-type="fig" rid="F10">10D</xref>). Girdle covered with short and longer spicules (Figure <xref ref-type="fig" rid="F10">10E</xref>) and tufts with hyaline long needles (Figure <xref ref-type="fig" rid="F10">10F</xref>). The spicules are wider on the base and narrowing anteriorly; its apical area with a fine thin longitudinal striate (Figure <xref ref-type="fig" rid="F10">10G</xref>).</p><fig id="F10" position="float" orientation="portrait"><label>Figure 10.</label><caption><p>
                  <italic><tp:taxon-name><tp:taxon-name-part taxon-name-part-type="genus" reg="Acanthochitona">Acanthochitona</tp:taxon-name-part> <tp:taxon-name-part taxon-name-part-type="species" reg="roseojugum">roseojugum</tp:taxon-name-part></tp:taxon-name></italic> Lyons, 1988. Scanning electron images of a specimen from Isla Perez (CNMO4995, 3 mm length). <bold>A</bold> Dorsal view of head valve (I), <abbrev xmlns:xlink="http://www.w3.org/1999/xlink" xlink:title="scale bar" xlink:type="simple">SB</abbrev> = 200 μm <bold>B</bold> dorsal view of tail valve (VIII), <abbrev xmlns:xlink="http://www.w3.org/1999/xlink" xlink:title="scale bar" xlink:type="simple">SB</abbrev> = 200 μm <bold>C</bold> dorsal view of intermediate valve IV, <abbrev xmlns:xlink="http://www.w3.org/1999/xlink" xlink:title="scale bar" xlink:type="simple">SB</abbrev> = 200 μm <bold>D</bold> detail of pustules of intermediate valve IV, <abbrev xmlns:xlink="http://www.w3.org/1999/xlink" xlink:title="scale bar" xlink:type="simple">SB</abbrev> = 20 μm <bold>E</bold> girdle spicules, <abbrev xmlns:xlink="http://www.w3.org/1999/xlink" xlink:title="scale bar" xlink:type="simple">SB</abbrev> = 100 μm <bold>F</bold> girdle tuft detail, <abbrev xmlns:xlink="http://www.w3.org/1999/xlink" xlink:title="scale bar" xlink:type="simple">SB</abbrev> = 100 μm <bold>G</bold> detail of girdle spicules, <abbrev xmlns:xlink="http://www.w3.org/1999/xlink" xlink:title="scale bar" xlink:type="simple">SB</abbrev> = 10 μm.</p></caption><graphic xmlns:xlink="http://www.w3.org/1999/xlink" xlink:href="zookeys-665-001-g010.jpg" position="float" orientation="portrait" xlink:type="simple" id="oo_129798.jpg"/></fig></tp:treatment-sec><tp:treatment-sec sec-type="habitat" id="SECID0E1CBG"><title>Habitat.</title><p>Found in the shallow subtidal at 12 m on rocks, associated with crustose algae.</p></tp:treatment-sec><tp:treatment-sec sec-type="remarks" id="SECID0E6CBG"><title>Remarks.</title><p>The <abbrev xmlns:xlink="http://www.w3.org/1999/xlink" xlink:title="Parque Nacional Arrecife Alacranes" id="ABBRID0EFDBG" xlink:type="simple">PNAA</abbrev> specimen of <italic><tp:taxon-name><tp:taxon-name-part taxon-name-part-type="genus" reg="Acanthochitona">A.</tp:taxon-name-part> <tp:taxon-name-part taxon-name-part-type="species" reg="roseojugum">roseojugum</tp:taxon-name-part></tp:taxon-name></italic> display a single sub central megaesthete and two micraesthetes near the pustule base, which coincide with the description of <xref ref-type="bibr" rid="B28">Lyons (1988)</xref>. Lyons also remarked this species high similarity in the sculpture pattern with <italic><tp:taxon-name><tp:taxon-name-part taxon-name-part-type="genus" reg="Acanthochitona">A.</tp:taxon-name-part> <tp:taxon-name-part taxon-name-part-type="species" reg="andersoni">andersoni</tp:taxon-name-part></tp:taxon-name></italic> Watters, 1981, and he found it difficult to separate these species. He called the few characters he established to distinguish the species from each <!--PageBreak-->other “subjective”. We found Lyons’ separation of these species to rely on only slight differences of pustule and valve morphology and body length. A more focused study is needed to clarify whether these nominal species are actually distinct species.</p></tp:treatment-sec><tp:treatment-sec><!--Section generated to contain objects referenced in tp:taxon-treatment.--><fig id="F6" position="float" orientation="portrait"><label>Figure 6.</label><caption><p>
                  <italic><tp:taxon-name><tp:taxon-name-part taxon-name-part-type="genus" reg="Tonicia">Tonicia</tp:taxon-name-part> <tp:taxon-name-part taxon-name-part-type="species" reg="schrammi">schrammi</tp:taxon-name-part></tp:taxon-name></italic> (Shuttleworth, 1856), <bold>A</bold> preserved specimen, showing the color change <bold>B</bold> life specimen coloration from Cabaña CONANP (CNMO4992, 28.5 mm length) <bold>C</bold> same specimen in lateral view, <abbrev xmlns:xlink="http://www.w3.org/1999/xlink" xlink:title="scale bar" xlink:type="simple">SB</abbrev> = 1 cm. <italic><tp:taxon-name><tp:taxon-name-part taxon-name-part-type="genus" reg="Lepidochitona">Lepidochitona</tp:taxon-name-part> <tp:taxon-name-part taxon-name-part-type="species" reg="liozonis">liozonis</tp:taxon-name-part></tp:taxon-name></italic> (Dall &amp; Simpson, 1901) <bold>D</bold> dorsal view and <bold>E</bold> lateral view of a specimen from Isla Perez (CNMO5002, 10 mm), <abbrev xmlns:xlink="http://www.w3.org/1999/xlink" xlink:title="scale bar" xlink:type="simple">SB</abbrev> = 1 cm. <italic><tp:taxon-name><tp:taxon-name-part taxon-name-part-type="genus" reg="Acanthochitona">Acanthochitona</tp:taxon-name-part> <tp:taxon-name-part taxon-name-part-type="species" reg="hemphilli">hemphilli</tp:taxon-name-part></tp:taxon-name></italic> (Pilsbry, 1893) <bold>F</bold> dorsal view of a specimen from Laguna Arrecifal (CNMO4997, 34.8 mm length), <abbrev xmlns:xlink="http://www.w3.org/1999/xlink" xlink:title="scale bar" xlink:type="simple">SB</abbrev> = 1 cm. <italic><tp:taxon-name><tp:taxon-name-part taxon-name-part-type="genus" reg="Acanthochitona">Acanthochitona</tp:taxon-name-part> <tp:taxon-name-part taxon-name-part-type="species" reg="roseojugum">roseojugum</tp:taxon-name-part></tp:taxon-name></italic> Lyons, 1988 <bold>G</bold> in dorsal view and <bold>H</bold> detail of valve IV and V in lateral view, of specimen from Isla Perez (CNMO4995, 3 mm length), <abbrev xmlns:xlink="http://www.w3.org/1999/xlink" xlink:title="scale bar" xlink:type="simple">SB</abbrev> = 1 mm. <italic><tp:taxon-name><tp:taxon-name-part taxon-name-part-type="genus" reg="Acanthochitona">Acanthochitona</tp:taxon-name-part> <tp:taxon-name-part taxon-name-part-type="species" reg="zebra">zebra</tp:taxon-name-part></tp:taxon-name></italic> Lyons, 1988 <bold>I</bold> dorsal view of a life specimen <bold>J</bold> same specimen in preserved conditions <bold>K</bold> in lateral view of same specimen from Cabaña CONANP (CNMO4979, 9.2 mm length), <abbrev xmlns:xlink="http://www.w3.org/1999/xlink" xlink:title="scale bar" xlink:type="simple">SB</abbrev> = 5 mm. <italic><tp:taxon-name><tp:taxon-name-part taxon-name-part-type="genus" reg="Cryptoconchus">Cryptoconchus</tp:taxon-name-part> <tp:taxon-name-part taxon-name-part-type="species" reg="floridanus">floridanus</tp:taxon-name-part></tp:taxon-name></italic> (Dall, 1889) <bold>L</bold> dorsal view of life specimen <bold>M</bold> lateral view of same specimen under preserved conditions from Isla Perez (CNMO4996, 9.3 mm length), <abbrev xmlns:xlink="http://www.w3.org/1999/xlink" xlink:title="scale bar" xlink:type="simple">SB</abbrev> = 5 mm <bold>N</bold> (CNMO4996) and <bold>O</bold> (CNMO5560, 20.3 × 8.3 mm length, Banco Chinchorro, Quintana Roo), shows the length comparison, <abbrev xmlns:xlink="http://www.w3.org/1999/xlink" xlink:title="scale bar" xlink:type="simple">SB</abbrev> = 1 cm.</p></caption><graphic xmlns:xlink="http://www.w3.org/1999/xlink" xlink:href="zookeys-665-001-g006.jpg" position="float" orientation="portrait" xlink:type="simple" id="oo_129794.jpg"/></fig></tp:treatment-sec><ref-list><ref id="B28"><mixed-citation xmlns:xlink="http://www.w3.org/1999/xlink" xlink:type="simple">
          <person-group><name name-style="western"><surname>Lyons</surname><given-names>WG</given-names></name></person-group> (<year>1988</year>) <article-title>A review of Caribbean <tp:taxon-name><tp:taxon-name-part taxon-name-part-type="family">Acanthochitonidae</tp:taxon-name-part></tp:taxon-name> (<tp:taxon-name><tp:taxon-name-part taxon-name-part-type="phylum">Mollusca</tp:taxon-name-part></tp:taxon-name>: <tp:taxon-name><tp:taxon-name-part taxon-name-part-type="class">Polyplacophora</tp:taxon-name-part></tp:taxon-name>) with descriptions of six new species of <italic><tp:taxon-name><tp:taxon-name-part taxon-name-part-type="genus">Acanthochitona</tp:taxon-name-part></tp:taxon-name></italic> Gray, 1821.</article-title> <source>American Malacological Bulletin</source> <volume>6</volume>(<issue>1</issue>): <fpage>79</fpage>–<lpage>114</lpage>.</mixed-citation></ref></ref-list></tp:taxon-treatment>
