# Supplementary material for: Chitons (Mollusca, Polyplacophora) from Alacranes Reef, Yucatan, Mexico
Source: Zookeys. 2017 Apr 3;(665):1–36. doi: 10.3897/zookeys.665.10476 (PMC5523164; doi:10.3897/zookeys.665.10476)
Supplement: XML Treatment for Acanthochitona zebra [file zookeys.665.10476-treatment8.xml]

<!DOCTYPE tp:taxon-treatment
  PUBLIC "-//TaxonX//DTD Taxonomic Treatment Publishing DTD v0 20100105//EN" "tax-treatment-NSO.dtd">
<tp:taxon-treatment xmlns:tp="http://www.plazi.org/taxpub"><tp:treatment-meta><kwd-group><label>Taxon classification</label><kwd><named-content xmlns:xlink="http://www.w3.org/1999/xlink" content-type="kingdom">Animalia</named-content></kwd><kwd><named-content xmlns:xlink="http://www.w3.org/1999/xlink" content-type="order">Chitonida</named-content></kwd><kwd><named-content xmlns:xlink="http://www.w3.org/1999/xlink" content-type="family">Acanthochitonidae</named-content></kwd></kwd-group><mixed-citation publication-type="journal"><person-group><name><surname>Reyes-Gómez</surname><given-names>Adriana</given-names></name><name><surname>Ortigosa</surname><given-names>Deneb</given-names></name><name><surname>Simões</surname><given-names>Nuno</given-names></name></person-group><article-title>Chitons (<tp:taxon-name><tp:taxon-name-part taxon-name-part-type="phylum">Mollusca</tp:taxon-name-part></tp:taxon-name>, <tp:taxon-name><tp:taxon-name-part taxon-name-part-type="class">Polyplacophora</tp:taxon-name-part></tp:taxon-name>) from Alacranes Reef, Yucatan, Mexico</article-title><source>Zookeys</source><day>3</day><month>4</month><year>2017</year><volume>2017</volume><issue>665</issue><fpage>1</fpage><lpage>36</lpage><pub-id pub-id-type="doi">10.3897/zookeys.665.10476</pub-id></mixed-citation></tp:treatment-meta><tp:nomenclature><tp:taxon-name>
              <tp:taxon-name-part taxon-name-part-type="genus" reg="Acanthochitona">Acanthochitona</tp:taxon-name-part>
              <tp:taxon-name-part taxon-name-part-type="species" reg="zebra">zebra</tp:taxon-name-part>
            </tp:taxon-name><tp:taxon-authority>Lyons, 1988</tp:taxon-authority><xref ref-type="fig" rid="F6">Figures 6I–K</xref><xref ref-type="fig" rid="F11">, 11A–H</xref><!--PageBreak--></tp:nomenclature><tp:treatment-sec sec-type="material" id="SECID0ESFBG"><title>Material examined.</title><p>Five specimens; 7.5–11.5 mm long, 3.2–7 mm wide. Laguna Arrecifal Desterrada (CNMO4945), Cabaña CONANP (CNMO4979), Laguna Desterrada (CNMO4993).</p></tp:treatment-sec><tp:treatment-sec sec-type="description" id="SECID0EXFBG"><title>Description.</title><p>Small-sized chitons, color mainly beige to creamy, with concentric bands in dark brown or green on head, tail valve and the lateropleural areas of intermediate valves (Figure <xref ref-type="fig" rid="F6">6I–K</xref>). Head valve (Figure <xref ref-type="fig" rid="F11">11A</xref>) semicircular, wider than long, posterior margin straight, apex slightly present. Tail valve (Figure <xref ref-type="fig" rid="F11">11B</xref>) smaller than head valve; mucro postmedian. Intermediate valves (Figure <xref ref-type="fig" rid="F11">11C</xref>) with tegmentum wider than long; apex pointy; jugum smooth and wider anteriorly. Insertion plate curved, short on its sides; apophyses long and anteriorly elevated wing-shaped in intermediate valves (Figure <xref ref-type="fig" rid="F11">11D</xref>); sub-rectangular in tail valve; slits in intermediate valves and in the tail valve are hardly present; slit formula 5/1/2. Tegmentum covered with sub-spatulate pustules, wider on their posterior end and somewhat inflated on their central area (Figure <xref ref-type="fig" rid="F11">11E</xref>). Girdle in living specimens wide, mostly cream-white colored with dark brown or olive-green, irregular longitudinal bands; covered with small spicules (Figure <xref ref-type="fig" rid="F11">11F, G</xref>), flattened, elongated and strongly ribbed (7–8 ribs) spicules, the ribs reach and join the spicule apex (Figure <xref ref-type="fig" rid="F11">11G</xref>); tufts reduced or less dense, with long hyaline spicules (Figure <xref ref-type="fig" rid="F11">11F</xref>). Radula (Figure <xref ref-type="fig" rid="F11">11H</xref>) with a pointed tricuspid major lateral tooth, the cusps are of almost the same size; central teeth sub-rectangular or spatulate anteriorly curved outwards.</p><fig id="F11" position="float" orientation="portrait"><label>Figure 11.</label><caption><p>
                  <italic><tp:taxon-name><tp:taxon-name-part taxon-name-part-type="genus" reg="Acanthochitona">Acanthochitona</tp:taxon-name-part> <tp:taxon-name-part taxon-name-part-type="species" reg="zebra">zebra</tp:taxon-name-part></tp:taxon-name></italic> Lyons, 1988. Scanning electron images of a specimen from Laguna Desterrada (CNMO4993, 9.7 mm length). <bold>A</bold> dorsal view of head valve (I), <abbrev xmlns:xlink="http://www.w3.org/1999/xlink" xlink:title="scale bar" xlink:type="simple">SB</abbrev> = 500 μm <bold>B</bold> dorsal view of tail valve (VIII), <abbrev xmlns:xlink="http://www.w3.org/1999/xlink" xlink:title="scale bar" xlink:type="simple">SB</abbrev> = 500 μm <bold>C</bold> dorsal view of intermediate valve IV, <abbrev xmlns:xlink="http://www.w3.org/1999/xlink" xlink:title="scale bar" xlink:type="simple">SB</abbrev> = 500 μm <bold>D</bold> ventral view of intermediate IV, <abbrev xmlns:xlink="http://www.w3.org/1999/xlink" xlink:title="scale bar" xlink:type="simple">SB</abbrev> = 500 μm <bold>E</bold> intermediate valve IV pustules detail, <abbrev xmlns:xlink="http://www.w3.org/1999/xlink" xlink:title="scale bar" xlink:type="simple">SB</abbrev> = 100 μm <bold>F</bold> girdle spicules and tuft, <abbrev xmlns:xlink="http://www.w3.org/1999/xlink" xlink:title="scale bar" xlink:type="simple">SB</abbrev> = 100 μm <bold>G</bold> girdle spicules detail, <abbrev xmlns:xlink="http://www.w3.org/1999/xlink" xlink:title="scale bar" xlink:type="simple">SB</abbrev> = 20 μm <bold>H</bold> radular teeth, <abbrev xmlns:xlink="http://www.w3.org/1999/xlink" xlink:title="scale bar" xlink:type="simple">SB</abbrev> = 100 μm.</p></caption><graphic xmlns:xlink="http://www.w3.org/1999/xlink" xlink:href="zookeys-665-001-g011.jpg" position="float" orientation="portrait" xlink:type="simple" id="oo_129799.jpg"/></fig></tp:treatment-sec><tp:treatment-sec sec-type="habitat" id="SECID0ENIBG"><title>Habitat.</title><p>Found from the intertidal to the shallow subtidal around 12 m, on living corals, rocks and turtlegrass, <italic><tp:taxon-name><tp:taxon-name-part taxon-name-part-type="genus" reg="Thalassia">T.</tp:taxon-name-part> <tp:taxon-name-part taxon-name-part-type="species" reg="testudinum">testudinum</tp:taxon-name-part></tp:taxon-name></italic>.</p></tp:treatment-sec><tp:treatment-sec sec-type="remarks" id="SECID0E5IBG"><title>Remarks.</title><p>
              <xref ref-type="bibr" rid="B28">Lyons (1988)</xref> described morphological variation in this species (figure 118–120, and 121–127 respectively) from Tamarind Beach reef in Grand Bahamas, Dry Tortugas Florida and Puerto Rico. According to those figures, it seems that the Bahamas specimen (figure 118–120, of 10 mm length) showed a wider tegmentum in IV, and a remarkably elongated head valve. A <abbrev xmlns:xlink="http://www.w3.org/1999/xlink" xlink:title="Parque Nacional Arrecife Alacranes" id="ABBRID0EIJBG" xlink:type="simple">PNAA</abbrev> specimen (11.2 mm) showed similarities with those specimens from Florida (<xref ref-type="bibr" rid="B28">Lyons 1988</xref>: figure 125, 11 mm), particularly in its rounded tegmentum, which seems to be typical in specimens of nearly the same length, and which is also similar to the type specimen (USNM859319) (15 mm). This specimen is also characterized by a somewhat rounded outline of the tegmentum (Figure <xref ref-type="fig" rid="F14">14A</xref>). Closer examination of the pustules of the <abbrev xmlns:xlink="http://www.w3.org/1999/xlink" xlink:title="Parque Nacional Arrecife Alacranes" id="ABBRID0EUJBG" xlink:type="simple">PNAA</abbrev> specimens revealed them to have a somewhat inflated surface on their center (Figure <xref ref-type="fig" rid="F11">11E</xref>). <xref ref-type="bibr" rid="B28">Lyons (1988)</xref> did not call attention to this character state but the pustules are similar in his figures.</p></tp:treatment-sec><tp:treatment-sec><!--Section generated to contain objects referenced in tp:taxon-treatment.--><fig id="F6" position="float" orientation="portrait"><label>Figure 6.</label><caption><p>
                  <italic><tp:taxon-name><tp:taxon-name-part taxon-name-part-type="genus" reg="Tonicia">Tonicia</tp:taxon-name-part> <tp:taxon-name-part taxon-name-part-type="species" reg="schrammi">schrammi</tp:taxon-name-part></tp:taxon-name></italic> (Shuttleworth, 1856), <bold>A</bold> preserved specimen, showing the color change <bold>B</bold> life specimen coloration from Cabaña CONANP (CNMO4992, 28.5 mm length) <bold>C</bold> same specimen in lateral view, <abbrev xmlns:xlink="http://www.w3.org/1999/xlink" xlink:title="scale bar" xlink:type="simple">SB</abbrev> = 1 cm. <italic><tp:taxon-name><tp:taxon-name-part taxon-name-part-type="genus" reg="Lepidochitona">Lepidochitona</tp:taxon-name-part> <tp:taxon-name-part taxon-name-part-type="species" reg="liozonis">liozonis</tp:taxon-name-part></tp:taxon-name></italic> (Dall &amp; Simpson, 1901) <bold>D</bold> dorsal view and <bold>E</bold> lateral view of a specimen from Isla Perez (CNMO5002, 10 mm), <abbrev xmlns:xlink="http://www.w3.org/1999/xlink" xlink:title="scale bar" xlink:type="simple">SB</abbrev> = 1 cm. <italic><tp:taxon-name><tp:taxon-name-part taxon-name-part-type="genus" reg="Acanthochitona">Acanthochitona</tp:taxon-name-part> <tp:taxon-name-part taxon-name-part-type="species" reg="hemphilli">hemphilli</tp:taxon-name-part></tp:taxon-name></italic> (Pilsbry, 1893) <bold>F</bold> dorsal view of a specimen from Laguna Arrecifal (CNMO4997, 34.8 mm length), <abbrev xmlns:xlink="http://www.w3.org/1999/xlink" xlink:title="scale bar" xlink:type="simple">SB</abbrev> = 1 cm. <italic><tp:taxon-name><tp:taxon-name-part taxon-name-part-type="genus" reg="Acanthochitona">Acanthochitona</tp:taxon-name-part> <tp:taxon-name-part taxon-name-part-type="species" reg="roseojugum">roseojugum</tp:taxon-name-part></tp:taxon-name></italic> Lyons, 1988 <bold>G</bold> in dorsal view and <bold>H</bold> detail of valve IV and V in lateral view, of specimen from Isla Perez (CNMO4995, 3 mm length), <abbrev xmlns:xlink="http://www.w3.org/1999/xlink" xlink:title="scale bar" xlink:type="simple">SB</abbrev> = 1 mm. <italic><tp:taxon-name><tp:taxon-name-part taxon-name-part-type="genus" reg="Acanthochitona">Acanthochitona</tp:taxon-name-part> <tp:taxon-name-part taxon-name-part-type="species" reg="zebra">zebra</tp:taxon-name-part></tp:taxon-name></italic> Lyons, 1988 <bold>I</bold> dorsal view of a life specimen <bold>J</bold> same specimen in preserved conditions <bold>K</bold> in lateral view of same specimen from Cabaña CONANP (CNMO4979, 9.2 mm length), <abbrev xmlns:xlink="http://www.w3.org/1999/xlink" xlink:title="scale bar" xlink:type="simple">SB</abbrev> = 5 mm. <italic><tp:taxon-name><tp:taxon-name-part taxon-name-part-type="genus" reg="Cryptoconchus">Cryptoconchus</tp:taxon-name-part> <tp:taxon-name-part taxon-name-part-type="species" reg="floridanus">floridanus</tp:taxon-name-part></tp:taxon-name></italic> (Dall, 1889) <bold>L</bold> dorsal view of life specimen <bold>M</bold> lateral view of same specimen under preserved conditions from Isla Perez (CNMO4996, 9.3 mm length), <abbrev xmlns:xlink="http://www.w3.org/1999/xlink" xlink:title="scale bar" xlink:type="simple">SB</abbrev> = 5 mm <bold>N</bold> (CNMO4996) and <bold>O</bold> (CNMO5560, 20.3 × 8.3 mm length, Banco Chinchorro, Quintana Roo), shows the length comparison, <abbrev xmlns:xlink="http://www.w3.org/1999/xlink" xlink:title="scale bar" xlink:type="simple">SB</abbrev> = 1 cm.</p></caption><graphic xmlns:xlink="http://www.w3.org/1999/xlink" xlink:href="zookeys-665-001-g006.jpg" position="float" orientation="portrait" xlink:type="simple" id="oo_129794.jpg"/></fig><fig id="F14" position="float" orientation="portrait"><label>Figure 14.</label><caption><p>
                  <italic><tp:taxon-name><tp:taxon-name-part taxon-name-part-type="genus" reg="Acanthochitona">Acanthochitona</tp:taxon-name-part> <tp:taxon-name-part taxon-name-part-type="species" reg="zebra">zebra</tp:taxon-name-part></tp:taxon-name></italic> Lyons, 1988, <bold>A</bold> holotype (USNM859319), from Silver Cove Canal Freeport, Grand Bahama Island, specimen of 15 mm length; A1, in lateral view; A2, in dorsal view, <abbrev xmlns:xlink="http://www.w3.org/1999/xlink" xlink:title="scale bar" xlink:type="simple">SB</abbrev> = 10 mm. <italic><tp:taxon-name><tp:taxon-name-part taxon-name-part-type="genus" reg="Lepidochitona">Lepidochitona</tp:taxon-name-part> <tp:taxon-name-part taxon-name-part-type="species" reg="liozonis">liozonis</tp:taxon-name-part></tp:taxon-name></italic> (Dall &amp; Simpson, 1901) <bold>B</bold> holotype (USNM161920), from Culebra Island, Ensenada Honda, Puerto Rico, specimen of 13.5 mm length; B1, curled chiton in dorsal view showing intermediate valves II-IV; B2, curled chiton in dorsal view showing intermediate valves IV-V; B3, curled chiton in dorsal view showing intermediate valves VI-VIII. Disarticulated valves; B4, head valve in dorsal view; B5, head valve in frontal view; B6, head valve in ventral view, <abbrev xmlns:xlink="http://www.w3.org/1999/xlink" xlink:title="scale bar" xlink:type="simple">SB</abbrev> = 5 mm. <italic><tp:taxon-name><tp:taxon-name-part taxon-name-part-type="genus" reg="Calloplax">Calloplax</tp:taxon-name-part> <tp:taxon-name-part taxon-name-part-type="species" reg="janeirensis">janeirensis</tp:taxon-name-part></tp:taxon-name></italic> (Gray, 1828) <bold>C</bold> lectotype (NHMUK 1977041/2), from Brazil Rio de Janeiro, specimen of 16.2 mm length. C1, in lateral view and C2, in dorsal view, <abbrev xmlns:xlink="http://www.w3.org/1999/xlink" xlink:title="scale bar" xlink:type="simple">SB</abbrev> = 15 mm. <italic><tp:taxon-name><tp:taxon-name-part taxon-name-part-type="genus" reg="Tonicia">Tonicia</tp:taxon-name-part> <tp:taxon-name-part taxon-name-part-type="species" reg="schrammi">schrammi</tp:taxon-name-part></tp:taxon-name></italic> (Shuttleworth, 1856) <bold>D</bold> dorsal view of a paralectotype (NMBE19115/5a), from West Indies, Guadeloupe, specimen of 29 mm length, <abbrev xmlns:xlink="http://www.w3.org/1999/xlink" xlink:title="scale bar" xlink:type="simple">SB</abbrev> = 10 mm. <italic><tp:taxon-name><tp:taxon-name-part taxon-name-part-type="genus" reg="Stenoplax">Stenoplax</tp:taxon-name-part> <tp:taxon-name-part taxon-name-part-type="species" reg="floridana">floridana</tp:taxon-name-part></tp:taxon-name></italic> (Pilsbry, 1892), from Banco Chinchorro, Quintana Roo (CNMO5557) <bold>E</bold> specimen of 26.7 mm length, in dorsal view showing intermediate valves III-VII, <abbrev xmlns:xlink="http://www.w3.org/1999/xlink" xlink:title="scale bar" xlink:type="simple">SB</abbrev> = 5 mm <bold>F</bold> same specimen in dorsal view, showing intermediate valves VI-VIII, <abbrev xmlns:xlink="http://www.w3.org/1999/xlink" xlink:title="scale bar" xlink:type="simple">SB</abbrev> = 5 mm <bold>G</bold> detail of intermediate valve IV in dorsal view, showing the pustule formation near the diagonal ridge.</p></caption><graphic xmlns:xlink="http://www.w3.org/1999/xlink" xlink:href="zookeys-665-001-g014.jpg" position="float" orientation="portrait" xlink:type="simple" id="oo_129802.jpg"/></fig></tp:treatment-sec><ref-list><ref id="B28"><mixed-citation xmlns:xlink="http://www.w3.org/1999/xlink" xlink:type="simple">
          <person-group><name name-style="western"><surname>Lyons</surname><given-names>WG</given-names></name></person-group> (<year>1988</year>) <article-title>A review of Caribbean <tp:taxon-name><tp:taxon-name-part taxon-name-part-type="family">Acanthochitonidae</tp:taxon-name-part></tp:taxon-name> (<tp:taxon-name><tp:taxon-name-part taxon-name-part-type="phylum">Mollusca</tp:taxon-name-part></tp:taxon-name>: <tp:taxon-name><tp:taxon-name-part taxon-name-part-type="class">Polyplacophora</tp:taxon-name-part></tp:taxon-name>) with descriptions of six new species of <italic><tp:taxon-name><tp:taxon-name-part taxon-name-part-type="genus">Acanthochitona</tp:taxon-name-part></tp:taxon-name></italic> Gray, 1821.</article-title> <source>American Malacological Bulletin</source> <volume>6</volume>(<issue>1</issue>): <fpage>79</fpage>–<lpage>114</lpage>.</mixed-citation></ref></ref-list></tp:taxon-treatment>
