# Supplementary material for: Chitons (Mollusca, Polyplacophora) from Alacranes Reef, Yucatan, Mexico
Source: Zookeys. 2017 Apr 3;(665):1–36. doi: 10.3897/zookeys.665.10476 (PMC5523164; doi:10.3897/zookeys.665.10476)
Supplement: XML Treatment for Cryptoconchus floridanus [file zookeys.665.10476-treatment9.xml]

<!DOCTYPE tp:taxon-treatment
  PUBLIC "-//TaxonX//DTD Taxonomic Treatment Publishing DTD v0 20100105//EN" "tax-treatment-NSO.dtd">
<tp:taxon-treatment xmlns:tp="http://www.plazi.org/taxpub"><tp:treatment-meta><kwd-group><label>Taxon classification</label><kwd><named-content xmlns:xlink="http://www.w3.org/1999/xlink" content-type="kingdom">Animalia</named-content></kwd><kwd><named-content xmlns:xlink="http://www.w3.org/1999/xlink" content-type="order">Chitonida</named-content></kwd><kwd><named-content xmlns:xlink="http://www.w3.org/1999/xlink" content-type="family">Acanthochitonidae</named-content></kwd></kwd-group><mixed-citation publication-type="journal"><person-group><name><surname>Reyes-Gómez</surname><given-names>Adriana</given-names></name><name><surname>Ortigosa</surname><given-names>Deneb</given-names></name><name><surname>Simões</surname><given-names>Nuno</given-names></name></person-group><article-title>Chitons (<tp:taxon-name><tp:taxon-name-part taxon-name-part-type="phylum">Mollusca</tp:taxon-name-part></tp:taxon-name>, <tp:taxon-name><tp:taxon-name-part taxon-name-part-type="class">Polyplacophora</tp:taxon-name-part></tp:taxon-name>) from Alacranes Reef, Yucatan, Mexico</article-title><source>Zookeys</source><day>3</day><month>4</month><year>2017</year><volume>2017</volume><issue>665</issue><fpage>1</fpage><lpage>36</lpage><pub-id pub-id-type="doi">10.3897/zookeys.665.10476</pub-id></mixed-citation></tp:treatment-meta><tp:nomenclature><tp:taxon-name>
              <tp:taxon-name-part taxon-name-part-type="genus" reg="Cryptoconchus">Cryptoconchus</tp:taxon-name-part>
              <tp:taxon-name-part taxon-name-part-type="species" reg="floridanus">floridanus</tp:taxon-name-part>
            </tp:taxon-name><tp:taxon-authority>(Dall, 1889)</tp:taxon-authority><xref ref-type="fig" rid="F6">Figures 6L–O</xref><xref ref-type="fig" rid="F12">, 12A–F</xref><xref ref-type="fig" rid="F13">, 13A–H</xref></tp:nomenclature><tp:treatment-sec sec-type="material" id="SECID0E5LBG"><title>Material examined.</title><p>Two specimens; 7.1–9.3 mm long, 3.0–4.2 mm wide. Isla Perez (CNMO4996).</p></tp:treatment-sec><tp:treatment-sec sec-type="description" id="SECID0EDMBG"><title>Description.</title><p>Small-sized chitons, of oval body shape, somewhat elongated. Color dark brown to black, tegmentum white or creamy (Figure <xref ref-type="fig" rid="F6">6L–O</xref>). Valves covered by a smooth girdle; tegmentum very reduced; only the jugal area is exposed. Occasionally, tegmentum developing pustule formations, roundish or in irregular polygon shapes, opposed to oval, with a single megaesthete located on the pustule base. Head valve (Figure <xref ref-type="fig" rid="F12">12A</xref>) with a sub-quadrate outline, not notched, the posterior margin slightly concave; tegmentum semicircular and raised, flattened on its base; usually smooth, it can show small, irregularly shaped semi-oval pustules, which are larger anteriorly (Figure <xref ref-type="fig" rid="F13">13B</xref>), and arranged in a concentric pattern around the apex, covering most of the dorsal tegmentum surface (Figure <xref ref-type="fig" rid="F13">13A</xref>). Intermediate valves (Figure <xref ref-type="fig" rid="F12">12D, E</xref>), with a pointed apex; jugum smooth, slightly wider anteriorly; tegmentum when present reduced to two longitudinal narrow areas, adjacent to the jugum, and located near to the apex (Figure <xref ref-type="fig" rid="F13">13C</xref>), with small, longitudinally orientated and often irregularly rounded protruding (Figure <xref ref-type="fig" rid="F13">13D</xref>); jugum smooth with numerous megalaesthetes, distributed on its posterior end. Tail valve wider than long; jugal area narrow; mucro postmedian (Figure <xref ref-type="fig" rid="F12">12C</xref>); tegmentum (when present) bulb-shaped (Figure <xref ref-type="fig" rid="F13">13E</xref>); in juvenile specimens, the postmucronal area somewhat depressed, and slits missing (Figure <xref ref-type="fig" rid="F12">12B</xref>). Tegmentum around the mucro very limited, can bear a few pustule-like somewhat rounded to completely irregular shaped forms; the jugal area near to the mucro shows numerous megalaesthetes with no apparent arrangement (Figure <xref ref-type="fig" rid="F13">13E</xref>). Articulamentum wide, and especially in head valve, slits are somewhat deeply “u”-shaped; intermediate valves with two short and shallow slits (Figure <xref ref-type="fig" rid="F12">12F</xref>), almost absent in juveniles (Figure <xref ref-type="fig" rid="F12">12D</xref>), apophyses wide and wing-shaped; articulamentum of tail valve anteriorly wide, with short apophyses, with two “u”-shaped slits, located on the base of the valve; slit formula 5/1/2. Girdle smooth, constituted of mantle tissue, no elements present (Figure <xref ref-type="fig" rid="F13">13F</xref>). Radula (Figure <xref ref-type="fig" rid="F13">13G</xref>) with a central semi-wedge shaped tooth, rounded on its apical end and pointed posteriorly; major lateral tooth with four cusps, the outermost cusp only half of the size of the others, wider and broadened anteriorly (Figure <xref ref-type="fig" rid="F13">13H</xref>).</p><fig id="F12" position="float" orientation="portrait"><label>Figure 12.</label><caption><p>
                  <italic><tp:taxon-name><tp:taxon-name-part taxon-name-part-type="genus" reg="Cryptoconchus">Cryptoconchus</tp:taxon-name-part> <tp:taxon-name-part taxon-name-part-type="species" reg="floridanus">floridanus</tp:taxon-name-part></tp:taxon-name></italic> (Dall, 1889). Scanning electron images of a specimen from Isla Perez (CNMO4996, 9.3 mm length). <bold>A</bold> dorsal view of head valve (I), <abbrev xmlns:xlink="http://www.w3.org/1999/xlink" xlink:title="scale bar" xlink:type="simple">SB</abbrev> = 500 μm <bold>C</bold> dorsal view of tail valve (VIII), <abbrev xmlns:xlink="http://www.w3.org/1999/xlink" xlink:title="scale bar" xlink:type="simple">SB</abbrev> = 500 μm <bold>E</bold> dorsal view of intermediate valve IV, <abbrev xmlns:xlink="http://www.w3.org/1999/xlink" xlink:title="scale bar" xlink:type="simple">SB</abbrev> = 100 μm <bold>F</bold> ventral view of intermediate valve IV. Juvenile specimen from Isla Perez (CNMO4996, 7.1 mm length) <bold>B</bold> dorsal view of tail valve (VIII), <abbrev xmlns:xlink="http://www.w3.org/1999/xlink" xlink:title="scale bar" xlink:type="simple">SB</abbrev> = 100 μm <bold>D</bold> dorsal view of intermediate valve IV, <abbrev xmlns:xlink="http://www.w3.org/1999/xlink" xlink:title="scale bar" xlink:type="simple">SB</abbrev> = 100 μm.</p></caption><graphic xmlns:xlink="http://www.w3.org/1999/xlink" xlink:href="zookeys-665-001-g012.jpg" position="float" orientation="portrait" xlink:type="simple" id="oo_129800.jpg"/></fig><fig id="F13" position="float" orientation="portrait"><label>Figure 13.</label><caption><p>
                  <italic><tp:taxon-name><tp:taxon-name-part taxon-name-part-type="genus" reg="Cryptoconchus">Cryptoconchus</tp:taxon-name-part> <tp:taxon-name-part taxon-name-part-type="species" reg="floridanus">floridanus</tp:taxon-name-part></tp:taxon-name></italic> (Dall, 1889). Scanning electron images of specimen from Isla Perez (CNMO4996, 9.3 mm length). <bold>A</bold> tegmentum detail, showing the pustules on the head valve (I), <abbrev xmlns:xlink="http://www.w3.org/1999/xlink" xlink:title="scale bar" xlink:type="simple">SB</abbrev> = 200 μm <bold>B</bold> head valve pustules detail, <abbrev xmlns:xlink="http://www.w3.org/1999/xlink" xlink:title="scale bar" xlink:type="simple">SB</abbrev> = 200 μm <bold>C</bold> jugal area of intermediate valve IV, showing the pustule formation, <abbrev xmlns:xlink="http://www.w3.org/1999/xlink" xlink:title="scale bar" xlink:type="simple">SB</abbrev> = 200 μm <bold>D</bold> detail of pustules on jugal area of intermediate valve IV, <abbrev xmlns:xlink="http://www.w3.org/1999/xlink" xlink:title="scale bar" xlink:type="simple">SB</abbrev> = 200 μm <bold>E</bold> tail valve jugum of tail valve (VIII), <abbrev xmlns:xlink="http://www.w3.org/1999/xlink" xlink:title="scale bar" xlink:type="simple">SB</abbrev> = 200 μm <bold>F</bold> girdle detail, <abbrev xmlns:xlink="http://www.w3.org/1999/xlink" xlink:title="scale bar" xlink:type="simple">SB</abbrev> = 100 μm <bold>G</bold> radular teeth, <abbrev xmlns:xlink="http://www.w3.org/1999/xlink" xlink:title="scale bar" xlink:type="simple">SB</abbrev> = 100 μm <bold>H</bold> major lateral teeth detail, <abbrev xmlns:xlink="http://www.w3.org/1999/xlink" xlink:title="scale bar" xlink:type="simple">SB</abbrev> = 50 μm.</p></caption><graphic xmlns:xlink="http://www.w3.org/1999/xlink" xlink:href="zookeys-665-001-g013.jpg" position="float" orientation="portrait" xlink:type="simple" id="oo_129801.jpg"/></fig></tp:treatment-sec><tp:treatment-sec sec-type="habitat" id="SECID0EVQBG"><title>Habitat.</title><p>Found in the shallow subtidal to 12 m on rocks and dead coral, associated with crustose coralline red and green algae.</p></tp:treatment-sec><tp:treatment-sec sec-type="remarks" id="SECID0E1QBG"><title>Remarks.</title><p>The reduced tegmentum area and its black nude girdle make the identification of this species quite unequivocal. The examination of the morphology of a juvenile (7.1 × 3.0 mm) <abbrev xmlns:xlink="http://www.w3.org/1999/xlink" xlink:title="Parque Nacional Arrecife Alacranes" id="ABBRID0EARBG" xlink:type="simple">PNAA</abbrev> specimen revealed the lack of slits and tegmentum pustules. In a somewhat larger animal (9.3 × 4.2 mm), the slits and pustules could be observed in all valves (explained above). Remarkably, the pustules on the head valve <!--PageBreak-->cover most of its area, whereas on the intermediate and the tail valve they are less numerous and more irregular in shape than on the head valve. <xref ref-type="bibr" rid="B28">Lyons (1988</xref>: figure 148, 149) figured some intermediate valves of a specimen of 10.7 mm length from Vaca Key, Monroe County, Florida with rudimentary pustules near the jugal area, which strongly resemble <abbrev xmlns:xlink="http://www.w3.org/1999/xlink" xlink:title="Parque Nacional Arrecife Alacranes" id="ABBRID0EKRBG" xlink:type="simple">PNAA</abbrev> specimens. On the contrary, this condition was not observed in Puerto Rico specimens (<xref ref-type="bibr" rid="B15">García-Ríos 2003</xref>).</p><!--PageBreak--><p>The examination of a larger <italic><tp:taxon-name><tp:taxon-name-part taxon-name-part-type="genus" reg="Cryptoconchus">C.</tp:taxon-name-part> <tp:taxon-name-part taxon-name-part-type="species" reg="floridanus">floridanus</tp:taxon-name-part></tp:taxon-name></italic> (CNMO5560, 20. 3 × 8.3 mm) (Figure <xref ref-type="fig" rid="F6">6O</xref>) from Banco Chinchorro revealed a lack of pustules and little tegmentum development at all. Our observations suggest that some chitons might develop tegmentum, including pustules, but this in the observed specimens was not be related to chiton size. The Banco Chinchorro specimen of <italic><tp:taxon-name><tp:taxon-name-part taxon-name-part-type="genus" reg="Cryptoconchus">C.</tp:taxon-name-part> <tp:taxon-name-part taxon-name-part-type="species" reg="floridanus">floridanus</tp:taxon-name-part></tp:taxon-name></italic> is one of the largest animals recorded from Mexico, after the Puerto Rico species of 21 mm length (<xref ref-type="bibr" rid="B15">García-Ríos 2003</xref>: figure 153), which also lacks of tegmentum formations. Regarding the radula, the fourth cusp of the major lateral tooth seems to be distinctive for the <abbrev xmlns:xlink="http://www.w3.org/1999/xlink" xlink:title="Parque Nacional Arrecife Alacranes" id="ABBRID0ETSBG" xlink:type="simple">PNAA</abbrev> specimens, while the Puerto Rico specimen had only three cusps. The differences observed in our specimens compared to those from Puerto Rico, and the similarities with the <abbrev xmlns:xlink="http://www.w3.org/1999/xlink" xlink:title="Parque Nacional Arrecife Alacranes" id="ABBRID0EXSBG" xlink:type="simple">PNAA</abbrev> and Florida Keys specimens is interpreted here to be due to high variability within a widespread species.</p><fig id="F14" position="float" orientation="portrait"><label>Figure 14.</label><caption><p>
                  <italic><tp:taxon-name><tp:taxon-name-part taxon-name-part-type="genus" reg="Acanthochitona">Acanthochitona</tp:taxon-name-part> <tp:taxon-name-part taxon-name-part-type="species" reg="zebra">zebra</tp:taxon-name-part></tp:taxon-name></italic> Lyons, 1988, <bold>A</bold> holotype (USNM859319), from Silver Cove Canal Freeport, Grand Bahama Island, specimen of 15 mm length; A1, in lateral view; A2, in dorsal view, <abbrev xmlns:xlink="http://www.w3.org/1999/xlink" xlink:title="scale bar" xlink:type="simple">SB</abbrev> = 10 mm. <italic><tp:taxon-name><tp:taxon-name-part taxon-name-part-type="genus" reg="Lepidochitona">Lepidochitona</tp:taxon-name-part> <tp:taxon-name-part taxon-name-part-type="species" reg="liozonis">liozonis</tp:taxon-name-part></tp:taxon-name></italic> (Dall &amp; Simpson, 1901) <bold>B</bold> holotype (USNM161920), from Culebra Island, Ensenada Honda, Puerto Rico, specimen of 13.5 mm length; B1, curled chiton in dorsal view showing intermediate valves II-IV; B2, curled chiton in dorsal view showing intermediate valves IV-V; B3, curled chiton in dorsal view showing intermediate valves VI-VIII. Disarticulated valves; B4, head valve in dorsal view; B5, head valve in frontal view; B6, head valve in ventral view, <abbrev xmlns:xlink="http://www.w3.org/1999/xlink" xlink:title="scale bar" xlink:type="simple">SB</abbrev> = 5 mm. <italic><tp:taxon-name><tp:taxon-name-part taxon-name-part-type="genus" reg="Calloplax">Calloplax</tp:taxon-name-part> <tp:taxon-name-part taxon-name-part-type="species" reg="janeirensis">janeirensis</tp:taxon-name-part></tp:taxon-name></italic> (Gray, 1828) <bold>C</bold> lectotype (NHMUK 1977041/2), from Brazil Rio de Janeiro, specimen of 16.2 mm length. C1, in lateral view and C2, in dorsal view, <abbrev xmlns:xlink="http://www.w3.org/1999/xlink" xlink:title="scale bar" xlink:type="simple">SB</abbrev> = 15 mm. <italic><tp:taxon-name><tp:taxon-name-part taxon-name-part-type="genus" reg="Tonicia">Tonicia</tp:taxon-name-part> <tp:taxon-name-part taxon-name-part-type="species" reg="schrammi">schrammi</tp:taxon-name-part></tp:taxon-name></italic> (Shuttleworth, 1856) <bold>D</bold> dorsal view of a paralectotype (NMBE19115/5a), from West Indies, Guadeloupe, specimen of 29 mm length, <abbrev xmlns:xlink="http://www.w3.org/1999/xlink" xlink:title="scale bar" xlink:type="simple">SB</abbrev> = 10 mm. <italic><tp:taxon-name><tp:taxon-name-part taxon-name-part-type="genus" reg="Stenoplax">Stenoplax</tp:taxon-name-part> <tp:taxon-name-part taxon-name-part-type="species" reg="floridana">floridana</tp:taxon-name-part></tp:taxon-name></italic> (Pilsbry, 1892), from Banco Chinchorro, Quintana Roo (CNMO5557) <bold>E</bold> specimen of 26.7 mm length, in dorsal view showing intermediate valves III-VII, <abbrev xmlns:xlink="http://www.w3.org/1999/xlink" xlink:title="scale bar" xlink:type="simple">SB</abbrev> = 5 mm <bold>F</bold> same specimen in dorsal view, showing intermediate valves VI-VIII, <abbrev xmlns:xlink="http://www.w3.org/1999/xlink" xlink:title="scale bar" xlink:type="simple">SB</abbrev> = 5 mm <bold>G</bold> detail of intermediate valve IV in dorsal view, showing the pustule formation near the diagonal ridge.</p></caption><graphic xmlns:xlink="http://www.w3.org/1999/xlink" xlink:href="zookeys-665-001-g014.jpg" position="float" orientation="portrait" xlink:type="simple" id="oo_129802.jpg"/></fig></tp:treatment-sec><tp:treatment-sec><!--Section generated to contain objects referenced in tp:taxon-treatment.--><fig id="F6" position="float" orientation="portrait"><label>Figure 6.</label><caption><p>
                  <italic><tp:taxon-name><tp:taxon-name-part taxon-name-part-type="genus" reg="Tonicia">Tonicia</tp:taxon-name-part> <tp:taxon-name-part taxon-name-part-type="species" reg="schrammi">schrammi</tp:taxon-name-part></tp:taxon-name></italic> (Shuttleworth, 1856), <bold>A</bold> preserved specimen, showing the color change <bold>B</bold> life specimen coloration from Cabaña CONANP (CNMO4992, 28.5 mm length) <bold>C</bold> same specimen in lateral view, <abbrev xmlns:xlink="http://www.w3.org/1999/xlink" xlink:title="scale bar" xlink:type="simple">SB</abbrev> = 1 cm. <italic><tp:taxon-name><tp:taxon-name-part taxon-name-part-type="genus" reg="Lepidochitona">Lepidochitona</tp:taxon-name-part> <tp:taxon-name-part taxon-name-part-type="species" reg="liozonis">liozonis</tp:taxon-name-part></tp:taxon-name></italic> (Dall &amp; Simpson, 1901) <bold>D</bold> dorsal view and <bold>E</bold> lateral view of a specimen from Isla Perez (CNMO5002, 10 mm), <abbrev xmlns:xlink="http://www.w3.org/1999/xlink" xlink:title="scale bar" xlink:type="simple">SB</abbrev> = 1 cm. <italic><tp:taxon-name><tp:taxon-name-part taxon-name-part-type="genus" reg="Acanthochitona">Acanthochitona</tp:taxon-name-part> <tp:taxon-name-part taxon-name-part-type="species" reg="hemphilli">hemphilli</tp:taxon-name-part></tp:taxon-name></italic> (Pilsbry, 1893) <bold>F</bold> dorsal view of a specimen from Laguna Arrecifal (CNMO4997, 34.8 mm length), <abbrev xmlns:xlink="http://www.w3.org/1999/xlink" xlink:title="scale bar" xlink:type="simple">SB</abbrev> = 1 cm. <italic><tp:taxon-name><tp:taxon-name-part taxon-name-part-type="genus" reg="Acanthochitona">Acanthochitona</tp:taxon-name-part> <tp:taxon-name-part taxon-name-part-type="species" reg="roseojugum">roseojugum</tp:taxon-name-part></tp:taxon-name></italic> Lyons, 1988 <bold>G</bold> in dorsal view and <bold>H</bold> detail of valve IV and V in lateral view, of specimen from Isla Perez (CNMO4995, 3 mm length), <abbrev xmlns:xlink="http://www.w3.org/1999/xlink" xlink:title="scale bar" xlink:type="simple">SB</abbrev> = 1 mm. <italic><tp:taxon-name><tp:taxon-name-part taxon-name-part-type="genus" reg="Acanthochitona">Acanthochitona</tp:taxon-name-part> <tp:taxon-name-part taxon-name-part-type="species" reg="zebra">zebra</tp:taxon-name-part></tp:taxon-name></italic> Lyons, 1988 <bold>I</bold> dorsal view of a life specimen <bold>J</bold> same specimen in preserved conditions <bold>K</bold> in lateral view of same specimen from Cabaña CONANP (CNMO4979, 9.2 mm length), <abbrev xmlns:xlink="http://www.w3.org/1999/xlink" xlink:title="scale bar" xlink:type="simple">SB</abbrev> = 5 mm. <italic><tp:taxon-name><tp:taxon-name-part taxon-name-part-type="genus" reg="Cryptoconchus">Cryptoconchus</tp:taxon-name-part> <tp:taxon-name-part taxon-name-part-type="species" reg="floridanus">floridanus</tp:taxon-name-part></tp:taxon-name></italic> (Dall, 1889) <bold>L</bold> dorsal view of life specimen <bold>M</bold> lateral view of same specimen under preserved conditions from Isla Perez (CNMO4996, 9.3 mm length), <abbrev xmlns:xlink="http://www.w3.org/1999/xlink" xlink:title="scale bar" xlink:type="simple">SB</abbrev> = 5 mm <bold>N</bold> (CNMO4996) and <bold>O</bold> (CNMO5560, 20.3 × 8.3 mm length, Banco Chinchorro, Quintana Roo), shows the length comparison, <abbrev xmlns:xlink="http://www.w3.org/1999/xlink" xlink:title="scale bar" xlink:type="simple">SB</abbrev> = 1 cm.</p></caption><graphic xmlns:xlink="http://www.w3.org/1999/xlink" xlink:href="zookeys-665-001-g006.jpg" position="float" orientation="portrait" xlink:type="simple" id="oo_129794.jpg"/></fig></tp:treatment-sec><ref-list><ref id="B28"><mixed-citation xmlns:xlink="http://www.w3.org/1999/xlink" xlink:type="simple">
          <person-group><name name-style="western"><surname>Lyons</surname><given-names>WG</given-names></name></person-group> (<year>1988</year>) <article-title>A review of Caribbean <tp:taxon-name><tp:taxon-name-part taxon-name-part-type="family">Acanthochitonidae</tp:taxon-name-part></tp:taxon-name> (<tp:taxon-name><tp:taxon-name-part taxon-name-part-type="phylum">Mollusca</tp:taxon-name-part></tp:taxon-name>: <tp:taxon-name><tp:taxon-name-part taxon-name-part-type="class">Polyplacophora</tp:taxon-name-part></tp:taxon-name>) with descriptions of six new species of <italic><tp:taxon-name><tp:taxon-name-part taxon-name-part-type="genus">Acanthochitona</tp:taxon-name-part></tp:taxon-name></italic> Gray, 1821.</article-title> <source>American Malacological Bulletin</source> <volume>6</volume>(<issue>1</issue>): <fpage>79</fpage>–<lpage>114</lpage>.</mixed-citation></ref><ref id="B15"><mixed-citation xmlns:xlink="http://www.w3.org/1999/xlink" xlink:type="simple">
          <person-group><name name-style="western"><surname>García-Ríos</surname><given-names>CI</given-names></name></person-group> (<year>2003</year>) <source>Los Quitones de Puerto Rico.</source> <publisher-name>Editorial Isla Negra</publisher-name>, <publisher-loc>San Juan Puerto Rico</publisher-loc>, <size units="page">209 pp</size>.</mixed-citation></ref></ref-list></tp:taxon-treatment>
